# Supplementary material for: The impact of post-fall huddles on repeat fall rates and perceptions of safety culture: a quasi-experimental evaluation of a patient safety demonstration project
Source: BMC Health Serv Res. 2019 Sep 9;19:650. doi: 10.1186/s12913-019-4453-y (PMC6734353; doi:10.1186/s12913-019-4453-y)
Supplement: Supplementary file 1 — This dataset contains 11 variables that provide information about the characteristics of the 16 hospitals participating in this study, the number of fall events each hospital reported during the study, the number of unique patients who fell, and the number of falls followed by a post-fall huddle. (XLSX 11 kb) [file 12913_2019_4453_MOESM1_ESM.xlsx]

## Sheet: PFH Fall Data
HospID	number unique fallers	number falls	repeat_fall_rate	Number huddles	Huddle Rate	PFH_percent.2013	PFH_percent.2014	TotFallRate.2012	TotFallRate.2013	TotFallRate.2014
27	37	38	1.02703	30	0.789474	84.2105	100	5.38721	4.25627	6.63197
91	43	49	1.13953	23	0.469388	62.963	60	6.83923	6.93256	4.69107
82	12	13	1.08333	11	0.846154	100	50	5.82252	2.23173	3.19404
11	8	8	1	6	0.75	100	66.6667	6.94215	1.21501	6.72332
18	36	37	1.02778	28	0.756757	100	100	1.07889	1.924	3.11989
41	25	29	1.16	20	0.689655	90.9091	83.3333	5.44009	3.06809	5.45806
35	4	5	1.25	3	0.6	50	66.6667	4.69484	2.69179	9.24737
203	13	14	1.07692	9	0.642857	88.8889	0	5.52859	3.66561	2.7907
15	9	9	1	8	0.888889	83.3333	100	6.09601	5.63844	3.67253
16	13	14	1.07692	10	0.714286	77.7778	50	3.7774	4.83167	3.53813
81	22	24	1.09091	23	0.958333	91.6667	100	2.53348	4.84262	5.59209
94	17	18	1.05882	12	0.666667	44.4444	83.3333	5.13471	4.18986	3.88549
95	8	11	1.375	4	0.363636	75	20	4.43828	1.54088	3.44362
96	19	22	1.15789	17	0.772727	92.8571	75	7.11752	3.97577	2.00158
98	31	45	1.45161	13	0.288889	30.7692	83.3333	4.662	6.4025	2.92048
39	11	11	1	6	0.545455	80	50	5.55813	3.76152	5.26807
