# Supplementary material for: The impact of post-fall huddles on repeat fall rates and perceptions of safety culture: a quasi-experimental evaluation of a patient safety demonstration project
Source: BMC Health Serv Res. 2019 Sep 9;19:650. doi: 10.1186/s12913-019-4453-y (PMC6734353; doi:10.1186/s12913-019-4453-y)
Supplement: Supplementary file 2 — This dataset contains two worksheets. One worksheet contains responses from hospital staff who completed the Hospital Survey on Patient Safety Culture (HSOPS) and the TeamSTEPPS® Teamwork Perceptions Questionnaire (T-TPQ). The second worksheet is a data dictionary. (XLSX 765 kb) [file 12913_2019_4453_MOESM2_ESM.xlsx]

## Sheet: Post ONLY HSOPS TPQ Combined
ID	HospID	frrt.2013	frrt.2014	SurveyYr.2	mts_position.2014	position.2014	dept.2	posit.2	career.2	tenure.2	hours.2	tpq_8_2014	tpq_8_2014_ans	fall_team_effect	tpq_1.2014	tpq_2.2014	tpq_3.2014	tpq_4.2014	tpq_5.2014	tpq_6.2014	tpq_7.2014	tpq_11.2014	tpq_12.2014	tpq_13.2014	tpq_14.2014	tpq_15.2014	tpq_16.2014	tpq_17.2014	tpq_18.2014	tpq_19.2014	tpq_20.2014	tpq_21.2014	tpq_22.2014	tpq_23.2014	tpq_24.2014	tpq_25.2014	tpq_26.2014	tpq_27.2014	tpq_28.2014	tpq_29.2014	tpq_30.2014	tpq_31.2014	tpq_32.2014	tpq_33.2014	tpq_34.2014	tpq_35.2014	orca_36.2014	orca_37.2014	orca_38.2014
95239	95	2	2	2014	2	7	15	3	3	3	2	6	#NULL!	#NULL!	6	6	6	6	6	6	6	6	6	6	6	6	6	6	6	6	6	6	#NULL!	#NULL!	#NULL!	#NULL!	#NULL!	#NULL!	#NULL!	#NULL!	#NULL!	#NULL!	#NULL!	#NULL!	#NULL!	#NULL!	#NULL!	#NULL!	#NULL!
18385	18	1	2	2014	3	4	9	5	4	3	3	5	5	5	6	6	6	5	5	6	6	5	5	5	5	4	4	4	5	5	6	5	5	5	5	4	4	5	4	6	5	5	4	3	4	4	#NULL!	#NULL!	#NULL!
41227	41	#NULL!	2	2014	4	23	14	5	3	1	3	4	4	4	6	4	4	4	4	4	4	4	6	6	4	6	6	6	4	4	6	6	4	4	4	4	4	6	6	4	6	6	6	6	6	6	#NULL!	#NULL!	#NULL!
11128	11	#NULL!	2	2014	1	1	1	6	3	2	3	4	4	4	6	4	6	4	4	6	6	6	6	6	6	6	6	6	6	6	6	6	6	6	6	6	6	6	6	6	6	6	6	6	6	6	6	6	6
27448	27	#NULL!	2	2014	2	7	6	3	2	2	2	6	#NULL!	#NULL!	6	4	4	5	4	3	4	4	3	4	4	4	4	4	4	4	4	4	4	4	4	4	4	4	3	4	4	4	4	4	4	4	3	4	4
81057	81	2	2	2014	2	7	12	3	2	4	2	6	#NULL!	#NULL!	6	6	6	6	6	6	4	6	6	6	6	6	6	4	4	6	6	6	6	6	4	6	6	6	6	6	6	4	4	6	6	6	6	6	6
95088	95	#NULL!	2	2014	2	7	5	3	4	6	1	6	#NULL!	#NULL!	6	6	4	4	4	4	4	4	6	6	6	4	6	6	4	4	4	6	4	4	4	4	4	4	4	4	4	4	4	4	4	4	6	6	4
96214	96	2	2	2014	2	13	8	4	6	6	3	5	5	5	6	5	5	6	4	6	6	5	6	5	5	6	6	5	5	5	6	6	5	5	5	5	5	5	5	5	5	5	5	5	5	5	6	5	5
96232	96	2	2	2014	2	17	15	#NULL!	#NULL!	#NULL!	#NULL!	4	4	4	6	4	6	6	6	6	6	6	6	6	6	6	6	6	6	6	6	6	6	6	6	6	6	6	6	6	6	6	6	6	6	6	6	6	6
41251	41	#NULL!	2	2014	3	2	11	4	2	2	3	6	#NULL!	#NULL!	6	6	6	6	6	6	6	6	6	6	6	6	6	6	6	6	6	6	6	6	6	6	6	6	6	6	6	6	6	6	6	6	6	6	6
82156	82	2	2	2014	3	23	9	4	4	2	2	6	#NULL!	#NULL!	6	4	6	6	4	6	6	4	6	4	6	4	6	6	4	3	6	6	6	6	3	6	6	6	6	6	6	4	3	3	3	6	6	6	6
95129	95	2	2	2014	3	4	9	4	6	3	3	3	3	3	6	6	4	4	4	4	3	5	4	4	4	6	6	4	6	3	6	6	3	6	6	6	4	3	6	6	3	6	3	4	2	6	6	6	6
95211	95	#NULL!	2	2014	3	4	9	4	2	2	3	3	3	3	6	6	3	3	4	3	3	3	3	3	3	3	3	4	3	3	3	3	3	4	4	3	3	3	3	3	3	3	3	3	3	3	3	3	3
96012	96	2	2	2014	3	20	10	4	4	4	2	6	#NULL!	#NULL!	6	4	4	4	4	4	4	4	6	6	6	4	4	4	4	4	6	4	4	4	4	4	6	6	6	6	6	6	4	4	4	4	6	6	6
96251	96	#NULL!	2	2014	3	23	7	7	2	2	2	4	4	4	6	4	4	3	4	4	6	6	6	6	6	4	4	6	4	6	6	6	4	6	6	6	6	6	6	4	6	4	4	6	4	6	6	6	4
98282	98	#NULL!	2	2014	3	21	7	4	6	2	2	5	5	5	6	4	5	4	5	5	5	5	4	5	5	5	4	4	5	5	4	3	5	5	4	4	5	3	4	4	5	5	5	4	3	4	3	5	5
18478	18	2	2	2014	4	3	13	6	2	2	2	6	#NULL!	#NULL!	6	6	6	6	6	6	6	6	6	6	6	6	6	6	6	6	6	6	6	6	6	6	6	6	6	6	6	6	6	6	6	6	6	6	6
18503	18	#NULL!	2	2014	4	3	13	6	2	2	3	4	4	4	6	6	2	4	4	4	4	5	6	4	5	6	4	4	6	4	6	6	4	6	4	4	6	6	4	4	4	4	4	6	4	6	4	4	4
91091	91	2	2	2014	4	3	13	6	2	2	3	6	#NULL!	#NULL!	6	6	6	6	6	6	6	6	6	6	6	6	6	6	6	6	6	6	6	6	6	6	6	6	6	6	6	6	6	6	6	6	6	6	6
94140	94	2	2	2014	4	24	15	#NULL!	3	2	2	6	#NULL!	#NULL!	6	6	6	6	6	6	6	6	6	6	6	6	6	6	6	6	6	6	6	6	6	6	6	6	6	6	6	6	6	6	6	6	6	6	6
94157	94	2	2	2014	4	3	12	#NULL!	#NULL!	#NULL!	#NULL!	6	#NULL!	#NULL!	6	6	6	6	6	6	6	6	6	6	6	6	6	6	6	6	6	6	6	6	6	6	6	6	6	6	6	6	6	6	6	6	6	6	6
94198	94	#NULL!	2	2014	4	3	13	6	1	1	3	6	#NULL!	#NULL!	6	6	#NULL!	5	6	6	6	6	6	6	6	6	6	6	5	6	6	5	6	6	5	5	6	6	6	5	5	6	6	5	6	5	5	5	5
95206	95	2	2	2014	4	23	5	4	3	2	3	6	#NULL!	#NULL!	6	6	6	6	4	4	4	4	6	6	3	6	6	6	3	3	3	3	4	4	6	4	6	6	6	4	3	4	3	6	6	6	6	6	6
82245	82	#NULL!	1	2014	5	16	7	5	1	1	2	4	4	4	6	4	5	5	5	5	5	5	5	5	5	5	5	5	5	5	5	5	5	5	5	5	6	6	6	6	5	5	5	5	5	5	4	4	4
94037	94	2	2	#NULL!	3	4	#NULL!	#NULL!	#NULL!	#NULL!	#NULL!	1	1	1	6	1	1	1	1	1	1	6	6	6	6	6	6	6	6	6	6	6	6	6	6	6	6	6	6	6	6	6	6	6	6	6	6	6	6
82126	82	2	2	#NULL!	4	14	#NULL!	#NULL!	#NULL!	#NULL!	#NULL!	6	#NULL!	#NULL!	6	6	6	6	6	6	6	6	6	6	6	6	6	6	6	6	6	6	6	6	6	6	6	6	6	6	6	6	6	6	6	6	6	6	6
16020	16	#NULL!	2	#NULL!	2	9	#NULL!	#NULL!	#NULL!	#NULL!	#NULL!	6	#NULL!	#NULL!	6	6	5	4	5	5	5	5	4	5	4	4	4	5	5	5	4	4	4	4	5	4	5	5	3	5	5	5	5	4	4	4	3	4	4
18008	18	2	2	2014	2	7	12	3	2	4	3	5	5	5	5	4	3	3	4	3	3	4	4	4	4	4	4	4	4	4	4	4	4	4	4	4	4	4	4	4	4	4	4	4	4	4	#NULL!	#NULL!	#NULL!
18282	18	2	2	2014	2	8	5	2	6	6	3	6	#NULL!	#NULL!	5	6	3	3	6	2	3	6	6	6	6	#NULL!	#NULL!	#NULL!	#NULL!	#NULL!	#NULL!	#NULL!	#NULL!	#NULL!	#NULL!	#NULL!	#NULL!	#NULL!	#NULL!	#NULL!	#NULL!	#NULL!	#NULL!	#NULL!	#NULL!	#NULL!	#NULL!	#NULL!	#NULL!
18436	18	2	2	2014	2	17	5	2	6	6	3	4	4	4	5	5	6	6	6	6	4	4	6	6	6	#NULL!	#NULL!	#NULL!	#NULL!	#NULL!	#NULL!	#NULL!	#NULL!	#NULL!	#NULL!	#NULL!	#NULL!	#NULL!	#NULL!	#NULL!	#NULL!	#NULL!	#NULL!	#NULL!	#NULL!	#NULL!	#NULL!	#NULL!	#NULL!
41044	41	#NULL!	2	2014	2	7	2	3	4	3	2	5	5	5	5	4	4	5	5	5	5	5	4	4	4	4	4	4	4	4	4	4	4	4	4	4	4	4	4	4	4	4	4	4	4	4	4	4	4
41198	41	#NULL!	2	2014	2	16	7	4	3	3	2	2	2	2	5	3	5	5	4	3	4	5	4	5	4	4	4	5	5	4	2	2	#NULL!	#NULL!	#NULL!	#NULL!	#NULL!	#NULL!	#NULL!	#NULL!	#NULL!	#NULL!	#NULL!	#NULL!	#NULL!	#NULL!	#NULL!	#NULL!	#NULL!
96211	96	2	2	2014	2	7	2	3	3	2	2	5	5	5	5	4	4	5	5	5	5	5	4	5	4	4	4	4	#NULL!	#NULL!	4	4	4	4	4	4	4	4	4	4	4	4	4	4	4	4	#NULL!	#NULL!	#NULL!
27132	27	#NULL!	2	2014	3	4	9	4	5	5	3	4	4	4	5	5	4	4	4	4	4	4	4	4	4	6	6	4	4	4	6	4	#NULL!	#NULL!	#NULL!	#NULL!	#NULL!	#NULL!	#NULL!	#NULL!	#NULL!	#NULL!	#NULL!	#NULL!	#NULL!	#NULL!	#NULL!	#NULL!	#NULL!
39056	39	#NULL!	2	2014	3	23	2	6	6	2	3	5	5	5	5	5	3	4	4	5	5	#NULL!	#NULL!	#NULL!	#NULL!	#NULL!	#NULL!	#NULL!	#NULL!	#NULL!	#NULL!	#NULL!	#NULL!	#NULL!	#NULL!	#NULL!	#NULL!	#NULL!	#NULL!	#NULL!	#NULL!	#NULL!	#NULL!	#NULL!	#NULL!	#NULL!	#NULL!	#NULL!	#NULL!
203016	203	#NULL!	2	2014	3	4	9	1	1	1	3	4	4	4	5	4	4	3	4	3	4	4	4	4	4	#NULL!	#NULL!	#NULL!	#NULL!	#NULL!	#NULL!	#NULL!	#NULL!	#NULL!	#NULL!	#NULL!	#NULL!	#NULL!	#NULL!	#NULL!	#NULL!	#NULL!	#NULL!	#NULL!	#NULL!	#NULL!	#NULL!	#NULL!	#NULL!
203141	203	#NULL!	1	2014	5	1	1	1	1	2	3	5	5	5	5	5	6	6	5	6	6	6	6	6	6	6	6	6	6	6	6	6	6	6	6	6	6	6	6	#NULL!	#NULL!	#NULL!	#NULL!	#NULL!	#NULL!	#NULL!	#NULL!	#NULL!	#NULL!
96018	96	2	2	#NULL!	1	1	#NULL!	#NULL!	#NULL!	#NULL!	#NULL!	5	5	5	5	4	5	5	5	6	6	5	6	5	5	#NULL!	#NULL!	#NULL!	#NULL!	#NULL!	#NULL!	#NULL!	#NULL!	#NULL!	#NULL!	#NULL!	#NULL!	#NULL!	#NULL!	#NULL!	#NULL!	#NULL!	#NULL!	#NULL!	#NULL!	#NULL!	#NULL!	#NULL!	#NULL!
15003	15	#NULL!	2	2014	1	1	2	3	6	6	2	5	5	5	5	4	4	4	4	5	4	5	5	5	5	5	5	5	5	5	4	3	#NULL!	#NULL!	#NULL!	#NULL!	#NULL!	#NULL!	#NULL!	4	4	5	5	4	5	4	3	4	4
16021	16	#NULL!	2	2014	1	1	1	1	6	6	3	5	5	5	5	6	6	6	4	6	6	5	5	5	5	5	4	5	4	4	6	6	4	4	4	4	6	6	6	4	4	6	4	6	3	3	4	4	6
16063	16	#NULL!	2	2014	1	1	1	1	1	4	3	5	5	5	5	5	5	5	5	6	6	6	6	6	6	5	5	5	5	5	5	5	5	5	5	5	5	5	5	5	5	5	5	5	5	5	5	5	5
18424	18	1	2	2014	1	19	1	#NULL!	#NULL!	#NULL!	#NULL!	5	5	5	5	2	3	5	5	5	5	3	3	3	3	3	3	3	3	3	3	3	3	3	3	3	3	3	3	3	3	3	3	3	3	3	1	1	1
18479	18	2	2	2014	1	1	1	1	5	2	3	5	5	5	5	5	6	6	5	6	6	6	6	6	6	5	5	5	5	5	5	5	5	5	5	5	5	5	5	5	5	5	5	5	5	5	4	5	5
27405	27	2	2	2014	1	1	11	6	4	3	3	6	#NULL!	#NULL!	5	6	5	5	5	6	6	4	4	4	4	2	2	4	4	4	4	3	4	4	4	4	4	6	6	4	4	4	4	4	4	4	4	4	6
35027	35	2	2	2014	1	1	1	1	4	3	3	5	5	5	5	4	6	6	4	6	6	6	6	6	6	4	4	5	4	5	4	4	4	4	5	4	5	5	5	4	4	5	4	4	4	4	4	5	4
35044	35	1	2	2014	1	1	11	4	5	2	3	5	5	5	5	5	5	5	5	5	5	5	5	5	5	5	5	5	5	5	5	5	5	5	5	5	5	5	5	6	5	6	5	5	5	5	5	5	5
41085	41	2	2	2014	1	1	1	6	3	5	3	5	5	5	5	5	6	5	5	5	5	3	3	3	3	3	3	3	3	3	3	3	3	3	3	3	3	3	3	3	3	3	3	3	3	3	5	5	5
91082	91	2	2	2014	1	1	1	1	4	6	3	5	5	5	5	4	6	6	5	5	6	5	6	6	6	4	4	4	4	4	6	6	4	4	6	4	4	4	4	6	6	6	6	6	6	6	2	4	5
96252	96	#NULL!	2	2014	1	1	1	1	1	1	2	5	5	5	5	5	6	6	6	6	6	5	5	5	5	5	4	5	4	5	4	6	4	4	5	4	6	6	6	4	4	6	4	4	5	5	5	5	4
98041	98	2	2	2014	1	1	7	1	5	5	3	5	5	5	5	5	5	5	5	5	5	5	5	5	5	5	5	5	5	5	4	5	5	5	5	5	5	4	5	4	5	5	5	5	4	5	5	5	5
98204	98	2	2	2014	1	1	1	6	2	2	3	5	5	5	5	5	6	6	4	6	6	5	5	5	5	5	6	5	5	5	5	5	5	5	5	5	5	5	5	5	5	5	5	5	5	5	5	5	5
15106	15	#NULL!	2	2014	2	7	2	3	3	1	2	4	4	4	5	4	5	5	5	4	5	6	6	6	6	4	4	4	4	4	4	2	4	4	4	4	3	2	3	4	4	4	4	4	2	2	2	4	4
16081	16	2	2	2014	2	7	2	3	6	6	2	5	5	5	5	2	5	5	5	5	5	5	5	5	5	5	5	5	5	5	5	5	5	5	5	5	5	5	5	5	5	5	5	5	5	5	5	5	5
16272	16	2	2	2014	2	7	2	3	2	2	2	4	4	4	5	5	5	5	5	4	5	4	2	4	4	4	4	4	4	4	2	4	4	4	4	4	4	2	3	4	4	4	4	4	4	2	2	2	4
18105	18	#NULL!	2	2014	2	10	7	4	3	3	3	5	5	5	5	5	5	5	5	5	5	5	5	5	5	5	5	5	5	5	5	5	5	5	5	5	5	5	5	5	5	5	5	5	5	5	3	5	5
18175	18	#NULL!	2	2014	2	7	2	3	6	6	2	5	5	5	5	5	5	4	4	4	5	4	4	4	4	4	4	4	4	4	4	4	4	4	4	4	4	3	3	4	4	4	4	4	4	4	3	3	4
18247	18	2	2	2014	2	7	2	3	6	6	3	4	4	4	5	5	5	5	5	5	4	3	4	4	4	4	4	4	3	4	4	4	4	2	4	4	4	4	4	4	4	4	4	4	4	4	2	4	4
27055	27	2	2	2014	2	7	5	3	6	6	2	5	5	5	5	5	5	5	5	5	5	4	4	4	4	5	5	5	5	5	5	5	5	5	5	5	5	5	5	4	4	4	4	4	4	4	6	5	5
27079	27	2	2	2014	2	7	5	3	4	5	3	3	3	3	5	4	5	4	4	4	4	4	3	3	3	4	3	4	4	4	3	3	4	4	4	3	3	3	3	6	4	3	3	3	4	4	3	3	4
27270	27	2	2	2014	2	10	7	4	5	3	2	4	4	4	5	6	4	5	5	4	5	5	5	5	5	5	5	5	5	5	5	5	5	5	5	5	4	4	6	5	5	4	4	4	4	5	4	4	4
27363	27	2	2	2014	2	7	2	3	2	2	2	4	4	4	5	5	4	4	5	5	4	4	4	4	5	4	4	4	4	4	4	4	5	5	5	4	5	5	4	5	5	5	5	4	4	4	4	4	4
35096	35	2	2	2014	2	10	7	4	2	2	3	4	4	4	5	5	5	5	5	5	5	5	5	5	5	5	5	5	5	5	5	4	5	5	4	4	4	3	3	4	5	4	4	4	5	4	4	4	4
41079	41	#NULL!	2	2014	2	8	5	2	4	2	3	4	4	4	5	6	5	5	5	5	5	5	5	5	5	5	5	5	5	5	5	5	5	5	5	5	5	5	5	6	5	6	5	5	5	6	2	6	6
41107	41	#NULL!	2	2014	2	7	2	3	4	6	3	3	3	3	5	5	2	4	4	3	4	4	4	3	1	4	2	3	3	3	2	2	2	4	4	3	3	2	2	4	3	4	3	2	2	2	3	2	4
41239	41	#NULL!	2	2014	2	7	2	3	3	2	1	5	5	5	5	5	5	5	5	5	5	5	5	5	5	5	5	5	5	5	5	5	5	5	5	5	4	5	5	5	5	5	5	5	5	5	4	5	5
81112	81	2	2	2014	2	7	2	3	4	6	2	5	5	5	5	5	5	5	5	5	5	4	6	4	6	6	3	#NULL!	4	4	6	6	4	4	6	6	4	3	3	4	4	6	4	6	4	3	3	3	6
81138	81	#NULL!	2	2014	2	7	6	3	2	2	3	5	5	5	5	5	5	5	5	5	5	5	4	5	5	5	5	5	5	5	4	4	5	5	5	5	5	5	5	5	5	5	5	5	5	5	4	5	4
82008	82	2	2	2014	2	15	7	4	5	3	3	5	5	5	5	5	5	5	5	5	5	5	5	5	5	5	5	5	5	5	5	5	5	5	5	5	5	5	5	5	5	5	5	5	5	5	5	5	5
82063	82	#NULL!	2	2014	2	7	4	1	6	4	3	5	5	5	5	5	5	5	5	5	5	5	5	5	5	5	5	5	5	5	5	5	5	5	5	5	5	5	5	5	5	5	5	5	5	5	5	5	5
82070	82	#NULL!	2	2014	2	6	2	3	6	6	2	5	5	5	5	5	5	5	5	5	5	5	4	5	5	5	5	5	5	5	5	5	5	5	5	5	5	5	5	5	5	5	5	5	5	4	4	4	5
91167	91	2	2	2014	2	7	6	#NULL!	#NULL!	#NULL!	#NULL!	5	5	5	5	5	5	5	5	5	5	4	4	4	4	5	5	5	5	5	5	5	5	5	5	5	5	6	6	5	5	5	5	5	5	5	6	6	6
91314	91	2	2	2014	2	7	12	3	5	2	3	5	5	5	5	6	5	5	4	4	5	5	6	5	5	5	6	5	5	5	6	5	5	5	5	6	6	6	6	5	5	6	5	5	5	4	5	5	5
94081	94	#NULL!	2	2014	2	9	2	6	4	3	2	5	5	5	5	5	5	5	5	5	5	5	5	5	5	5	5	5	5	5	5	5	5	5	5	5	5	5	5	5	5	5	5	5	5	5	4	4	4
94188	94	2	2	2014	2	15	7	4	2	2	3	4	4	4	5	2	5	5	5	5	5	#NULL!	2	4	4	2	4	4	2	4	4	4	2	4	4	4	3	2	4	4	4	4	4	4	4	4	3	4	3
95029	95	2	2	2014	2	10	7	4	5	5	2	5	5	5	5	5	5	4	4	5	5	5	3	4	4	5	5	4	4	5	4	5	5	5	5	5	4	5	5	5	5	5	5	4	4	5	5	4	4
95195	95	#NULL!	2	2014	2	6	5	3	6	6	3	5	5	5	5	5	5	5	5	5	5	5	5	5	5	5	5	5	5	4	4	4	5	5	5	5	4	2	2	5	5	5	5	5	5	5	5	4	4
95223	95	1	2	2014	2	9	2	5	2	2	2	4	4	4	5	5	5	4	4	4	4	4	4	4	4	4	4	4	4	4	4	4	5	5	5	4	4	4	4	4	4	4	4	4	4	4	4	4	4
96008	96	2	2	2014	2	7	5	3	6	6	2	5	5	5	5	5	5	5	5	4	5	4	4	4	4	4	4	4	5	4	4	4	4	4	4	4	4	3	3	4	4	4	4	4	4	4	6	4	4
96009	96	2	2	2014	2	7	5	3	3	4	2	5	5	5	5	5	5	5	5	5	5	5	5	5	5	5	4	5	5	4	4	4	4	4	5	5	4	4	4	4	4	4	4	4	4	4	2	4	4
96026	96	2	2	2014	2	10	7	4	5	4	2	5	5	5	5	5	5	5	5	5	5	5	4	5	5	5	5	5	5	5	5	5	5	5	5	5	5	4	5	4	5	4	4	4	4	4	6	4	4
96027	96	#NULL!	2	2014	2	18	14	2	6	6	2	5	5	5	5	4	5	5	5	5	5	5	4	4	4	4	6	4	4	5	4	4	5	5	5	4	3	4	3	5	4	4	3	4	5	3	6	3	4
96098	96	2	2	2014	2	16	7	4	3	3	3	5	5	5	5	3	5	5	#NULL!	4	5	4	4	4	4	3	3	4	4	4	4	4	4	4	4	4	3	3	3	4	4	4	4	4	4	4	3	4	4
96142	96	2	2	2014	2	7	4	3	6	6	2	5	5	5	5	5	5	5	5	5	5	5	5	5	5	5	3	5	4	5	5	4	5	5	4	5	5	4	4	5	5	5	5	5	3	5	5	5	5
96163	96	2	2	2014	2	7	2	3	3	3	3	5	5	5	5	5	5	5	5	5	5	3	4	4	4	3	3	3	4	4	2	4	4	4	4	4	4	3	3	4	6	4	4	4	4	6	6	6	6
96253	96	#NULL!	2	2014	2	9	2	5	3	3	1	5	5	5	5	5	5	5	5	5	5	4	6	4	4	4	4	4	4	4	4	4	5	5	5	5	4	5	4	5	5	6	4	4	4	4	2	4	4
98161	98	#NULL!	2	2014	2	8	5	2	3	2	3	5	5	5	5	5	5	5	5	5	5	5	5	5	5	5	5	5	5	5	5	5	5	5	5	5	5	5	6	5	5	5	5	5	4	5	5	5	5
98336	98	2	2	2014	2	15	7	4	2	2	3	5	5	5	5	5	5	5	4	4	5	5	4	5	4	4	4	4	4	5	4	4	4	4	4	4	5	5	5	5	4	5	4	4	3	4	4	4	4
98340	98	2	2	2014	2	10	7	4	2	2	3	5	5	5	5	5	5	5	5	5	5	5	5	5	5	5	5	5	5	5	5	5	4	3	4	4	4	4	4	6	6	6	5	4	4	4	6	4	4
98383	98	#NULL!	2	2014	2	10	7	4	2	1	3	5	5	5	5	4	5	5	4	4	5	5	4	5	5	5	4	5	4	5	4	5	4	5	5	4	5	5	5	4	5	4	4	4	5	5	5	5	5
98387	98	#NULL!	2	2014	2	15	15	4	1	1	3	5	5	5	5	5	5	5	5	5	5	5	5	5	5	5	5	5	5	4	4	5	5	5	5	5	5	5	5	5	5	5	5	5	4	5	5	5	5
98388	98	#NULL!	2	2014	2	15	7	4	1	1	3	5	5	5	5	5	5	5	5	5	5	5	5	5	5	5	4	5	5	5	4	5	5	5	5	5	5	5	5	5	5	5	5	5	5	5	5	5	5
203025	203	2	2	2014	2	9	2	5	4	4	3	4	4	4	5	6	4	4	4	#NULL!	4	4	4	4	4	4	4	4	4	4	4	4	4	4	4	4	4	4	4	4	4	4	4	4	4	4	4	4	4
11135	11	2	2	2014	3	2	11	4	1	2	3	5	5	5	5	4	4	4	4	4	4	5	5	5	5	4	4	4	4	4	5	5	5	5	5	5	5	5	4	5	5	4	5	5	5	4	4	4	4
15060	15	#NULL!	2	2014	3	4	9	4	3	5	3	5	5	5	5	5	5	5	5	5	5	4	4	4	4	4	4	4	4	4	4	4	4	4	4	4	4	4	4	4	4	4	4	4	4	4	4	4	4
16222	16	2	2	2014	3	20	10	4	4	2	3	3	3	3	5	6	4	5	6	3	4	4	6	4	4	4	4	4	4	4	4	4	5	5	5	5	5	5	5	6	4	6	6	6	4	4	4	4	4
18232	18	2	2	2014	3	20	10	#NULL!	#NULL!	#NULL!	#NULL!	4	4	4	5	5	5	5	5	3	4	4	4	4	4	4	4	4	4	4	4	4	4	4	4	3	4	4	4	6	4	4	4	4	4	4	4	4	4
18371	18	2	2	2014	3	20	10	5	2	2	2	5	5	5	5	5	5	5	5	5	5	5	5	5	5	5	5	5	5	5	5	5	5	5	5	5	5	5	5	5	5	5	5	5	5	5	5	5	5
35055	35	1	2	2014	3	4	9	4	6	4	3	5	5	5	5	6	5	5	5	5	5	4	6	5	5	5	5	5	5	5	6	3	5	5	5	5	5	4	3	6	5	4	4	4	4	4	5	5	5
81102	81	#NULL!	2	2014	3	20	10	1	5	4	3	6	#NULL!	#NULL!	5	4	5	4	5	5	5	4	6	5	6	3	4	2	3	2	6	4	3	5	4	4	5	4	6	6	6	6	4	4	6	6	3	3	3
82029	82	#NULL!	2	2014	3	20	10	1	6	6	3	4	4	4	5	5	5	4	5	4	5	4	4	4	5	5	4	5	5	4	4	5	5	5	5	4	5	4	4	5	5	5	5	4	4	4	4	5	5
82071	82	1	2	2014	3	21	7	4	6	6	3	5	5	5	5	5	5	4	5	4	4	4	4	4	4	4	4	4	4	5	4	4	4	4	4	4	4	4	4	5	4	4	4	4	4	4	3	4	4
82216	82	#NULL!	2	2014	3	4	9	5	2	2	2	4	4	4	5	5	4	4	4	3	4	4	4	4	4	4	4	4	4	4	4	4	4	4	4	4	4	4	4	4	4	4	4	4	4	4	4	4	4
91214	91	2	2	2014	3	4	9	4	6	6	3	4	4	4	5	5	3	3	4	3	3	4	3	3	4	4	4	4	4	5	5	4	6	6	6	6	6	6	6	6	6	6	6	6	6	6	3	4	4
96123	96	2	2	2014	3	20	10	4	3	3	2	6	#NULL!	#NULL!	5	4	6	6	6	6	6	5	5	5	5	4	4	#NULL!	4	4	4	4	4	5	5	5	5	5	5	4	4	4	4	5	5	5	4	4	4
96246	96	#NULL!	2	2014	3	20	10	4	2	1	2	5	5	5	5	5	5	5	5	5	5	5	5	5	5	5	5	5	5	5	5	5	5	5	5	5	5	5	5	5	5	5	5	5	5	5	5	5	5
98061	98	2	2	2014	3	20	10	4	6	6	2	5	5	5	5	5	5	5	5	5	5	5	5	5	5	5	4	4	5	5	6	4	5	5	5	4	5	5	4	6	4	6	5	5	4	5	4	5	5
98112	98	2	2	2014	3	2	11	4	6	6	3	4	4	4	5	4	4	4	4	4	4	4	4	4	4	4	4	5	4	5	4	4	4	4	4	5	5	4	3	4	4	4	4	4	4	4	4	4	5
98156	98	2	2	2014	3	20	10	1	6	6	3	4	4	4	5	5	4	5	5	4	5	5	4	4	4	5	4	4	4	4	4	4	5	5	5	5	5	4	4	4	4	4	4	4	4	4	4	4	4
98347	98	#NULL!	2	2014	3	21	7	4	1	1	2	5	5	5	5	5	4	5	5	4	4	5	5	5	5	4	4	5	4	4	4	4	5	5	5	5	5	5	5	5	5	6	6	4	5	4	5	5	5
15099	15	#NULL!	2	2014	4	3	13	6	2	2	3	5	5	5	5	5	5	5	5	5	5	5	5	5	5	5	5	5	5	6	6	5	5	6	5	5	5	6	5	6	6	6	5	6	6	5	5	5	5
16144	16	#NULL!	2	2014	4	24	1	1	3	3	3	3	3	3	5	6	6	6	3	6	6	6	6	6	6	6	6	6	6	6	6	6	6	6	6	6	6	6	6	6	6	6	6	6	6	6	6	6	6
18268	18	2	2	2014	4	3	1	6	2	2	3	5	5	5	5	5	5	5	5	5	5	4	4	4	4	4	4	4	4	4	4	4	4	4	4	4	4	4	4	4	4	4	4	4	4	4	4	4	4
41020	41	#NULL!	2	2014	4	24	14	6	2	2	3	5	5	5	5	5	5	5	5	4	4	4	4	4	4	4	4	4	4	4	4	4	4	4	4	4	4	4	4	4	4	4	4	4	4	4	4	4	4
41115	41	#NULL!	2	2014	4	24	12	6	2	2	1	5	5	5	5	5	4	4	3	3	5	4	4	5	5	4	4	5	4	4	4	4	4	4	5	5	5	4	5	3	5	4	5	5	5	5	5	5	4
41231	41	#NULL!	2	2014	4	24	2	6	5	1	3	5	5	5	5	5	5	5	5	5	5	4	4	4	4	4	4	4	4	4	4	4	4	4	4	4	4	4	4	4	4	4	4	4	4	4	4	4	4
91311	91	2	2	2014	4	24	1	#NULL!	#NULL!	#NULL!	#NULL!	5	5	5	5	5	4	5	4	5	5	4	5	5	5	5	5	5	5	5	5	5	5	5	5	5	5	5	5	5	5	5	5	5	5	5	5	5	5
94045	94	2	2	2014	4	23	5	7	2	3	2	5	5	5	5	5	5	5	5	5	5	5	5	5	5	5	5	5	5	5	5	6	5	5	5	5	5	6	6	6	5	5	5	5	6	6	6	5	5
94181	94	#NULL!	2	2014	4	3	13	6	2	2	3	4	4	4	5	4	4	6	4	6	6	6	6	6	6	3	4	3	4	3	3	4	4	3	4	4	3	3	3	5	5	5	5	5	4	4	4	4	5
94182	94	2	2	2014	4	24	1	1	2	2	3	5	5	5	5	5	5	5	5	4	4	5	5	5	5	5	5	5	5	5	5	5	5	5	5	5	6	6	6	6	4	6	5	5	6	5	6	5	5
95076	95	#NULL!	2	2014	4	24	1	6	3	3	3	5	5	5	5	5	3	5	5	6	6	5	5	5	5	5	4	5	5	5	5	5	5	5	5	5	6	6	6	6	6	6	6	6	6	6	6	6	6
98274	98	2	2	2014	4	24	2	6	2	2	2	5	5	5	5	5	5	5	4	5	5	5	5	5	5	5	5	5	5	5	5	5	5	5	5	5	5	5	5	5	5	5	5	5	5	5	5	5	5
98325	98	2	2	2014	4	23	5	5	2	2	2	5	5	5	5	5	5	5	5	4	5	5	4	5	5	5	5	5	5	5	4	4	5	5	5	4	5	5	5	6	4	6	5	4	4	5	4	5	5
11187	11	#NULL!	1	2014	5	7	2	3	3	1	1	4	4	4	5	2	5	5	5	5	3	3	6	5	5	4	4	4	4	5	5	5	3	4	4	4	4	4	6	4	5	5	5	5	4	4	6	5	5
15033	15	1	1	2014	5	19	1	1	6	6	3	5	5	5	5	5	4	5	5	5	5	5	5	5	5	5	5	5	5	5	4	4	5	5	5	5	4	4	4	5	5	5	5	5	4	4	5	5	4
16088	16	1	1	2014	5	1	2	1	6	6	3	5	5	5	5	5	5	5	5	5	5	5	6	5	5	4	3	4	4	4	4	6	5	6	4	4	6	6	4	4	4	4	4	4	4	4	5	5	5
18160	18	1	1	2014	5	21	7	4	6	6	2	5	5	5	5	5	5	5	5	5	5	4	4	4	4	4	4	5	5	4	4	4	4	4	4	5	4	4	4	4	5	4	4	4	4	4	6	4	5
18296	18	1	1	2014	5	13	8	4	2	2	3	5	5	5	5	6	6	5	4	3	6	5	6	5	6	6	5	6	6	6	6	6	6	6	6	6	6	6	6	4	4	6	6	6	6	6	3	5	4
18484	18	#NULL!	1	2014	5	21	7	4	3	1	1	5	5	5	5	5	5	5	5	5	5	5	5	5	5	5	5	5	5	5	5	5	5	5	5	5	5	5	5	5	5	5	5	5	5	5	5	5	5
27377	27	1	1	2014	5	7	5	3	2	2	3	5	5	5	5	5	5	5	5	5	5	5	5	5	5	5	5	5	5	5	5	5	5	5	5	5	5	5	5	5	5	5	5	5	5	5	5	5	5
35032	35	1	1	2014	5	1	1	1	6	2	3	5	5	5	5	4	5	5	5	4	5	5	5	5	5	4	4	5	4	5	5	4	5	5	5	5	5	5	5	5	5	5	5	5	5	5	5	5	5
35080	35	1	1	2014	5	13	8	4	6	2	3	5	5	5	5	5	5	5	5	5	5	5	5	5	5	5	5	5	5	4	4	4	5	5	5	5	5	5	5	4	4	4	4	4	5	5	4	4	4
39053	39	#NULL!	1	2014	5	1	1	1	4	6	2	5	5	5	5	5	5	5	5	5	5	5	5	5	5	4	5	5	4	5	5	5	5	5	5	5	5	4	5	4	5	5	5	5	5	5	4	5	5
41181	41	#NULL!	1	2014	5	7	5	3	6	2	3	5	5	5	5	5	5	5	5	5	5	5	4	5	5	5	4	4	4	5	6	5	4	5	5	5	5	5	5	5	5	5	5	5	5	5	4	5	5
41196	41	#NULL!	1	2014	5	24	1	6	2	2	2	4	4	4	5	2	5	4	4	6	6	4	4	4	4	6	6	4	4	4	6	6	4	4	4	4	4	6	4	6	6	6	6	4	6	4	4	4	4
81126	81	1	1	2014	5	7	2	3	2	2	2	5	5	5	5	5	5	5	5	5	5	5	5	5	5	5	4	5	5	5	5	5	5	5	5	5	5	4	5	5	5	5	5	5	5	5	5	5	5
82022	82	1	1	2014	5	7	2	1	6	6	3	4	4	4	5	4	5	5	5	5	4	5	3	4	4	4	3	5	5	5	4	4	5	5	5	4	4	4	4	4	4	4	4	4	4	3	4	4	4
82047	82	1	1	2014	5	4	9	4	6	6	3	5	5	5	5	4	5	5	5	4	4	4	4	4	4	5	4	4	5	4	4	4	5	4	5	5	4	4	4	5	5	5	5	5	5	5	4	5	4
82130	82	1	1	2014	5	15	7	4	4	3	3	5	5	5	5	5	5	5	5	5	5	5	5	5	5	5	5	5	5	5	5	5	5	5	5	5	5	5	5	5	5	5	5	5	5	5	5	5	5
94164	94	1	1	2014	5	19	1	1	2	2	2	4	4	4	5	5	6	6	5	5	4	5	5	5	5	4	4	4	4	4	4	4	4	4	4	4	4	4	4	4	4	4	4	4	3	4	5	5	5
94179	94	1	1	2014	5	10	7	4	2	2	3	5	5	5	5	5	5	5	5	5	5	4	4	4	4	5	4	4	4	4	4	4	4	4	4	4	4	3	3	4	3	4	4	4	4	4	4	3	4
94191	94	1	1	2014	5	16	7	4	2	2	2	5	5	5	5	4	5	5	5	5	5	5	5	5	5	4	5	4	5	5	4	4	5	4	4	4	4	4	4	5	5	5	5	4	5	4	5	5	5
95138	95	1	1	2014	5	7	2	3	2	5	2	5	5	5	5	3	4	4	4	4	4	4	4	4	5	4	4	4	4	4	3	3	4	4	4	3	4	3	3	4	4	4	4	4	4	3	3	4	4
95255	95	#NULL!	1	2014	5	1	2	1	6	1	3	4	4	4	5	4	5	4	5	5	4	5	5	5	5	4	4	4	4	4	4	4	5	5	4	4	5	4	4	5	4	5	5	5	5	5	5	5	5
96249	96	#NULL!	1	2014	5	7	5	3	1	2	3	5	5	5	5	5	5	5	5	5	5	5	5	5	5	5	5	5	5	5	5	5	5	5	5	5	5	5	5	5	5	5	5	5	5	5	5	5	5
203056	203	1	1	2014	5	3	13	6	5	5	3	4	4	4	5	5	5	5	5	5	5	5	5	5	5	5	5	5	5	5	5	5	5	5	5	5	5	5	5	5	5	5	5	4	4	4	4	4	4
203118	203	2	1	2014	5	3	13	6	6	6	3	4	4	4	5	5	4	4	4	4	4	4	4	4	4	4	4	4	4	4	4	4	4	4	4	4	4	4	4	4	4	4	4	4	4	4	4	4	4
203139	203	2	1	2014	5	23	1	6	3	3	3	4	4	4	5	5	5	5	5	5	5	5	5	5	5	5	4	4	5	4	5	5	5	5	4	5	4	4	4	4	4	4	4	5	5	4	4	4	5
203140	203	#NULL!	1	2014	5	3	1	6	2	2	3	5	5	5	5	5	6	5	5	5	5	5	5	5	5	5	5	5	5	5	6	5	6	6	5	5	6	6	6	6	6	6	6	6	6	6	6	5	6
82174	82	2	2	#NULL!	2	7	#NULL!	#NULL!	#NULL!	#NULL!	#NULL!	5	5	5	5	5	5	5	5	5	5	4	6	4	4	5	5	5	5	5	4	5	5	5	5	5	5	5	5	4	4	5	5	5	5	5	2	4	4
94095	94	2	2	#NULL!	2	7	#NULL!	#NULL!	#NULL!	#NULL!	#NULL!	5	5	5	5	6	4	4	4	4	4	4	6	4	4	6	6	6	6	4	6	6	6	6	4	6	6	6	6	4	4	6	4	4	4	6	4	4	4
94161	94	2	2	#NULL!	2	7	#NULL!	#NULL!	#NULL!	#NULL!	#NULL!	5	5	5	5	5	5	5	5	5	5	5	4	4	5	5	5	5	5	5	5	5	5	5	5	5	5	5	5	5	5	5	5	5	5	5	4	5	5
96019	96	2	2	#NULL!	2	9	#NULL!	#NULL!	#NULL!	#NULL!	#NULL!	5	5	5	5	6	5	5	5	5	5	2	6	2	2	4	4	5	4	4	4	3	4	4	3	4	3	3	3	4	4	4	4	3	5	4	2	2	6
96077	96	#NULL!	2	#NULL!	2	15	#NULL!	#NULL!	#NULL!	#NULL!	#NULL!	4	4	4	5	5	5	4	5	4	5	5	5	5	5	4	5	4	5	5	4	5	4	5	5	4	5	5	5	4	5	5	5	5	5	5	4	5	5
18294	18	2	2	#NULL!	3	20	#NULL!	#NULL!	#NULL!	#NULL!	#NULL!	5	5	5	5	4	5	4	4	5	5	4	4	4	4	5	5	5	5	5	5	5	5	5	5	5	5	5	5	6	5	5	5	5	5	4	5	5	5
27307	27	2	2	#NULL!	3	20	#NULL!	#NULL!	#NULL!	#NULL!	#NULL!	4	4	4	5	5	5	5	5	4	5	3	3	3	3	4	4	4	4	4	4	4	4	4	5	4	4	4	4	4	4	4	4	4	4	4	3	3	3
82187	82	1	2	#NULL!	4	3	#NULL!	#NULL!	#NULL!	#NULL!	#NULL!	5	5	5	5	4	5	4	4	5	5	5	5	5	5	5	5	5	4	4	5	5	5	4	4	4	4	4	4	5	5	5	5	5	5	4	4	4	4
96191	96	2	2	#NULL!	4	24	#NULL!	#NULL!	#NULL!	#NULL!	#NULL!	5	5	5	5	5	4	5	5	4	4	4	5	4	4	5	4	4	4	5	5	5	4	4	5	5	4	5	4	4	4	4	4	4	5	5	3	4	4
11040	11	2	1	#NULL!	5	6	#NULL!	#NULL!	#NULL!	#NULL!	#NULL!	5	5	5	5	5	6	6	6	6	6	5	5	5	5	5	5	5	5	5	5	6	6	6	5	5	6	6	6	6	6	6	6	6	6	5	5	5	5
91130	91	1	1	#NULL!	5	1	#NULL!	#NULL!	#NULL!	#NULL!	#NULL!	4	4	4	5	4	4	4	5	4	4	5	2	2	2	4	3	5	4	5	4	4	4	5	4	4	5	3	4	5	5	5	5	4	3	4	2	3	3
18179	18	2	2	2014	1	1	5	1	2	6	3	3	3	3	5	5	5	4	4	3	3	4	3	3	4	4	3	4	4	5	3	3	4	5	5	4	4	4	3	4	4	4	4	4	3	3	4	5	5
27472	27	1	2	2014	1	1	12	1	5	2	3	5	5	5	5	5	4	4	5	5	4	6	6	6	6	5	5	5	4	4	5	4	5	5	5	5	5	5	4	3	5	4	4	4	4	4	3	3	3
98160	98	2	2	2014	1	1	1	1	5	6	3	5	5	5	5	5	4	5	5	5	4	5	4	5	5	5	5	5	5	5	5	5	5	5	5	5	5	5	4	5	5	5	5	5	5	5	4	5	5
16121	16	2	2	2014	2	7	2	3	6	6	2	5	5	5	5	5	5	5	5	5	5	5	5	5	5	5	5	5	5	5	5	5	5	5	5	5	5	5	5	5	5	5	5	5	5	5	4	4	5
16316	16	2	2	2014	2	7	2	3	3	#NULL!	2	5	5	5	5	5	5	5	5	5	5	5	5	5	5	5	5	5	5	5	5	5	5	5	5	5	5	4	4	5	5	5	5	5	5	5	4	4	4
16350	16	#NULL!	2	2014	2	7	2	3	3	1	2	4	4	4	5	5	4	5	5	5	5	5	3	3	4	5	5	4	5	4	5	4	4	4	4	#NULL!	5	4	4	4	4	5	4	4	5	4	4	5	4
27129	27	2	2	2014	2	6	2	3	6	6	2	5	5	5	5	5	5	5	5	5	5	5	5	5	5	5	5	5	5	5	5	5	5	5	5	5	5	5	5	5	5	5	5	5	5	5	2	5	5
27625	27	#NULL!	2	2014	2	7	6	3	4	2	2	2	2	2	5	5	5	5	5	5	5	5	5	5	5	5	5	5	5	5	5	5	2	2	2	2	2	2	2	5	5	5	5	5	5	5	3	3	3
41088	41	2	2	2014	2	7	15	3	6	6	3	5	5	5	5	5	5	5	5	5	5	5	5	5	5	4	4	4	4	4	3	4	4	5	4	4	4	4	4	5	5	4	5	4	4	4	3	4	5
41156	41	2	2	2014	2	7	2	3	2	2	2	5	5	5	5	5	5	5	5	5	4	5	5	5	5	5	4	5	5	5	5	4	5	5	5	5	4	5	5	5	5	5	5	5	5	5	6	5	5
41241	41	#NULL!	2	2014	2	5	1	5	1	1	2	5	5	5	5	5	5	5	5	5	5	5	5	5	5	5	5	5	5	5	5	5	5	5	5	5	5	5	5	5	5	5	5	5	5	5	5	5	5
82088	82	2	2	2014	2	6	2	3	4	3	2	5	5	5	5	4	5	5	5	5	5	5	5	5	5	5	4	5	5	5	4	5	5	5	5	5	4	4	4	4	5	4	4	4	4	4	3	4	4
91076	91	#NULL!	2	2014	2	6	2	3	3	3	2	4	4	4	5	5	5	5	5	5	4	4	3	4	4	4	4	5	5	5	5	4	5	5	5	4	4	5	5	4	4	4	4	#NULL!	3	3	2	2	3
91343	91	#NULL!	2	2014	2	6	2	3	3	1	2	5	5	5	5	5	5	5	5	4	5	4	3	4	4	4	4	4	4	4	4	4	4	4	4	4	4	4	4	4	4	4	4	4	4	4	3	4	4
95261	95	#NULL!	2	2014	2	23	7	5	1	1	1	5	5	5	5	5	5	5	5	5	5	5	5	5	5	5	4	4	4	5	4	4	4	4	5	5	4	4	4	5	5	5	5	4	4	5	4	4	5
96128	96	#NULL!	2	2014	2	7	6	3	3	3	3	4	4	4	5	5	5	4	5	4	4	5	4	4	4	4	4	4	4	5	4	4	4	4	4	4	5	4	4	4	4	4	4	4	4	4	3	4	4
98024	98	#NULL!	2	2014	2	7	2	3	4	4	3	5	5	5	5	6	5	5	5	5	5	5	6	5	6	5	4	5	5	5	5	5	5	5	5	5	6	6	6	5	5	5	5	5	5	4	2	4	6
98177	98	#NULL!	2	2014	2	6	2	3	5	5	3	5	5	5	5	1	4	5	5	5	5	5	5	5	5	5	5	5	5	5	5	2	5	5	5	5	5	5	4	5	5	5	5	5	5	5	4	4	5
18088	18	2	2	2014	3	21	7	1	4	6	3	5	5	5	5	5	5	5	5	5	5	5	5	5	5	5	5	5	5	5	4	4	5	5	5	5	5	5	4	4	4	4	4	4	4	4	5	5	5
27191	27	2	2	2014	3	20	10	4	3	4	3	4	4	4	5	5	5	5	5	4	5	5	5	5	4	5	5	5	5	5	5	5	5	5	5	5	4	4	4	5	5	5	4	4	4	4	4	4	5
98384	98	#NULL!	2	2014	3	25	2	4	2	1	3	4	4	4	5	5	4	5	5	5	4	5	5	5	4	4	4	5	4	5	5	4	4	4	5	5	5	4	4	5	5	6	5	5	5	4	4	5	5
18211	18	#NULL!	2	2014	4	23	7	5	5	5	2	5	5	5	5	5	5	5	5	5	5	5	5	5	5	5	5	5	5	5	5	5	5	5	5	5	5	5	5	5	5	5	5	5	5	5	5	5	5
11056	11	1	1	2014	5	15	7	4	6	6	2	5	5	5	5	5	5	5	5	5	5	5	5	5	4	4	4	4	4	4	4	4	4	#NULL!	5	4	4	4	4	4	4	5	#NULL!	4	4	4	4	4	4
15044	15	1	1	2014	5	7	2	1	1	4	3	5	5	5	5	2	5	5	5	5	4	5	4	4	5	5	2	5	4	5	4	2	4	4	4	4	4	2	4	3	4	3	4	3	3	4	5	5	5
15090	15	#NULL!	1	2014	5	13	8	4	3	1	2	4	4	4	5	5	4	4	4	4	4	4	4	4	4	4	3	4	4	4	4	4	4	4	4	3	5	5	6	6	4	6	4	4	4	4	4	4	4
27259	27	1	1	2014	5	15	7	4	5	5	3	4	4	4	5	4	5	5	5	5	5	5	4	4	4	4	3	4	4	4	4	4	4	4	4	4	5	4	3	4	4	4	4	3	4	4	3	4	4
35095	35	2	1	2014	5	7	2	3	3	2	3	5	5	5	5	5	5	5	5	5	5	4	4	4	4	4	3	5	4	5	5	3	4	4	4	4	4	4	4	4	4	4	4	4	4	4	2	3	3
91228	91	1	1	2014	5	13	8	4	2	2	3	5	5	5	5	2	6	6	6	6	6	6	6	6	6	6	4	6	6	2	1	2	4	6	6	6	2	2	6	6	6	6	6	6	6	6	3	3	3
96245	96	#NULL!	1	2014	5	15	7	4	2	1	3	5	5	5	5	5	5	5	5	5	5	4	4	4	4	4	4	4	4	4	4	4	5	5	5	5	5	5	5	5	5	5	5	5	5	5	5	5	5
98050	98	2	1	2014	5	14	8	4	6	6	3	5	5	5	5	3	5	5	5	5	5	5	5	5	5	4	3	5	5	5	5	3	5	5	5	5	4	5	4	5	5	5	5	5	5	5	5	5	5
203064	203	#NULL!	1	2014	5	10	7	4	3	3	1	5	5	5	5	4	5	5	5	5	5	4	5	5	5	4	5	4	4	4	4	4	5	4	4	4	4	4	4	4	4	4	4	4	4	3	4	3	4
16008	16	2	2	#NULL!	2	7	#NULL!	#NULL!	#NULL!	#NULL!	#NULL!	4	4	4	5	5	5	5	5	5	5	4	4	4	4	4	4	4	4	5	4	4	5	5	5	5	5	4	6	5	5	5	5	5	5	5	6	4	4
18151	18	2	2	2014	1	1	1	1	6	6	3	5	5	5	5	5	5	4	5	5	5	5	5	5	5	4	5	5	5	5	4	6	5	5	5	5	4	5	5	5	5	5	5	5	6	5	4	5	5
27004	27	2	2	2014	1	22	1	1	3	6	3	5	5	5	5	5	5	5	5	5	5	6	6	6	6	6	5	5	5	5	5	6	4	4	5	5	6	6	6	6	6	6	6	#NULL!	5	4	3	5	5
81074	81	#NULL!	2	2014	1	1	1	6	6	6	3	4	4	4	5	4	4	4	4	4	4	4	4	4	5	4	4	4	4	5	4	4	4	4	5	4	4	4	4	5	4	4	4	4	4	4	4	4	4
18453	18	2	2	2014	2	7	7	3	6	2	2	5	5	5	5	5	5	5	5	5	5	5	5	5	5	4	4	5	4	4	4	4	4	4	5	4	4	5	5	4	4	4	5	4	4	4	4	4	2
27462	27	#NULL!	2	2014	2	6	2	3	4	2	2	4	4	4	5	4	4	4	4	4	4	4	4	4	4	4	4	4	4	4	4	4	4	4	4	4	4	4	4	4	4	4	4	4	4	4	4	4	4
41036	41	2	2	2014	2	6	2	3	3	3	2	5	5	5	5	5	5	5	5	5	5	5	5	5	5	5	5	5	5	5	5	5	5	5	5	5	5	5	5	5	5	5	5	5	5	5	5	5	5
41210	41	#NULL!	2	2014	2	9	2	5	3	2	3	5	5	5	5	5	5	5	5	5	5	5	5	5	5	5	5	5	5	5	5	5	5	5	5	5	5	5	5	5	5	5	5	5	5	5	5	5	5
91048	91	2	2	2014	2	15	7	4	3	3	3	5	5	5	5	5	5	5	5	5	5	5	4	5	5	5	5	5	5	5	5	5	5	5	5	5	5	5	5	5	5	5	5	5	5	5	4	4	5
95147	95	#NULL!	2	2014	2	7	2	3	6	6	3	5	5	5	5	5	5	5	5	5	5	5	5	5	5	5	5	5	5	5	5	5	5	5	5	5	5	5	5	5	5	5	5	5	5	5	4	4	5
98182	98	2	2	2014	2	13	8	4	4	4	3	5	5	5	5	5	5	5	5	5	5	5	5	5	5	5	5	5	5	5	5	5	5	5	5	5	5	5	5	5	5	5	5	5	5	5	5	5	5
98289	98	2	2	2014	2	6	2	3	2	3	2	5	5	5	5	3	4	5	5	5	5	5	5	4	5	5	4	5	4	5	4	5	5	4	5	4	4	4	5	5	4	4	5	5	4	5	4	4	4
98293	98	#NULL!	2	2014	2	7	2	3	2	2	2	4	4	4	5	4	5	4	5	5	4	5	5	5	5	4	4	4	4	4	4	4	4	4	4	4	4	4	4	4	4	4	4	4	4	4	4	4	4
98146	98	#NULL!	2	2014	4	24	2	6	6	3	2	5	5	5	5	5	5	5	5	5	5	5	5	5	5	5	5	5	5	5	5	5	5	5	5	5	5	5	5	5	5	5	5	5	5	5	5	5	5
16085	16	2	1	2014	5	6	15	3	6	6	3	5	5	5	5	5	5	5	5	5	5	5	5	5	5	5	5	5	5	5	5	5	5	5	5	5	5	5	5	5	5	5	5	5	5	5	4	4	4
27204	27	1	1	2014	5	19	12	3	2	6	3	5	5	5	5	5	5	5	5	5	5	5	5	5	5	5	5	5	5	5	5	5	5	5	5	5	5	5	5	5	5	5	5	5	5	5	5	5	5
27361	27	1	1	2014	5	10	7	4	3	3	3	4	4	4	5	4	4	5	5	5	5	4	4	4	4	4	4	4	5	5	4	4	5	5	5	4	4	4	4	4	4	4	4	4	4	4	4	4	5
94062	94	1	1	2014	5	3	13	6	3	3	3	5	5	5	5	4	4	5	5	5	4	5	5	5	4	5	5	5	5	5	5	5	4	4	5	5	5	5	4	#NULL!	#NULL!	#NULL!	#NULL!	#NULL!	#NULL!	#NULL!	6	6	5
95014	95	1	1	2014	5	15	7	4	6	5	2	4	4	4	5	5	5	5	5	2	4	5	3	5	5	4	2	5	4	4	4	3	4	4	4	4	4	4	4	5	5	6	5	6	6	6	3	5	3
96238	96	2	1	2014	5	9	2	5	2	2	2	5	5	5	5	5	5	5	5	5	5	5	5	5	5	5	4	5	5	5	5	4	5	5	5	5	5	5	5	5	5	5	5	5	5	5	5	4	5
98072	98	1	1	2014	5	7	2	3	6	6	3	5	5	5	5	5	5	5	5	5	5	5	5	5	5	5	5	5	4	5	5	5	5	5	5	5	5	5	5	5	5	5	5	5	5	5	5	5	5
98040	98	2	2	#NULL!	2	6	#NULL!	#NULL!	#NULL!	#NULL!	#NULL!	5	5	5	5	4	4	5	5	5	5	5	5	5	5	4	5	4	5	4	5	5	5	5	5	5	5	5	5	5	5	4	4	4	4	5	4	5	4
27406	27	2	2	2014	1	1	1	1	6	3	3	5	5	5	5	5	5	5	5	5	5	5	5	5	5	5	5	5	5	5	5	5	5	5	5	5	5	5	5	5	5	5	5	5	5	5	5	5	5
41122	41	1	2	2014	2	7	2	3	2	2	2	5	5	5	5	6	5	5	5	5	5	5	5	5	5	5	5	5	5	5	5	5	5	5	5	5	5	5	5	5	5	5	5	5	5	5	5	5	5
82103	82	2	2	2014	2	9	2	5	6	5	2	5	5	5	5	4	5	4	4	4	4	4	3	4	4	5	5	5	5	5	5	5	5	5	5	5	4	5	4	5	5	5	5	4	5	5	4	5	5
96227	96	2	2	2014	2	9	2	5	3	3	1	4	4	4	5	1	4	4	4	4	4	5	5	5	5	4	4	6	6	6	5	5	5	5	5	5	5	4	4	4	4	4	5	5	5	5	3	4	4
98079	98	2	2	2014	2	16	7	4	5	4	2	5	5	5	5	4	5	5	5	5	5	5	5	5	5	5	4	4	4	5	4	3	5	5	5	5	5	4	4	4	4	4	4	4	4	4	4	4	4
11129	11	1	1	2014	5	12	1	6	2	2	2	4	4	4	5	5	4	5	5	5	4	5	6	5	5	4	4	4	5	4	4	4	5	4	4	4	6	4	6	4	4	5	5	4	4	#NULL!	6	4	4
16223	16	2	1	2014	5	7	2	3	3	3	2	5	5	5	5	5	5	5	5	5	5	5	5	5	5	5	5	5	5	5	5	5	5	5	5	5	5	5	5	5	5	5	5	5	5	5	5	5	5
41043	41	2	1	2014	5	7	2	3	6	5	2	3	3	3	5	4	4	5	4	4	3	5	3	5	5	4	4	4	4	4	3	3	4	3	4	4	4	3	4	4	4	4	4	4	3	3	3	4	3
203021	203	2	1	2014	5	20	10	4	6	6	3	4	4	4	5	6	5	6	6	5	5	5	5	5	6	5	5	5	5	4	4	4	5	5	5	4	5	4	4	6	6	5	4	5	5	4	5	5	5
98326	98	2	2	#NULL!	2	7	#NULL!	#NULL!	#NULL!	#NULL!	#NULL!	5	5	5	5	5	5	4	5	5	4	5	4	5	5	5	4	5	4	5	4	4	4	5	5	5	5	5	5	4	5	4	5	4	5	5	5	4	5
98180	98	2	2	#NULL!	4	24	#NULL!	#NULL!	#NULL!	#NULL!	#NULL!	5	5	5	5	4	5	5	5	5	5	5	5	5	5	3	4	4	4	4	4	4	4	4	4	4	4	4	4	5	5	4	5	5	5	5	3	4	4
39034	39	#NULL!	2	2014	2	7	2	3	2	2	2	3	3	3	5	4	5	4	5	4	5	4	4	4	4	4	4	4	4	5	6	4	5	5	5	4	5	4	4	4	4	5	4	4	4	4	4	4	4
98092	98	2	2	2014	2	7	2	3	4	3	3	5	5	5	5	5	5	5	5	5	5	5	5	5	5	5	5	5	5	5	5	5	5	5	5	5	5	5	5	5	5	5	5	5	5	5	5	5	5
98088	98	2	2	2014	4	23	5	3	6	6	2	5	5	5	5	5	5	5	5	5	5	5	5	5	5	5	5	5	5	5	5	5	5	5	5	5	5	5	5	5	5	5	5	5	5	5	5	5	5
16137	16	1	1	2014	5	1	1	1	2	4	3	4	4	4	5	4	4	5	4	5	4	5	4	4	4	3	3	4	4	4	4	5	5	5	3	4	4	4	4	4	5	4	4	3	4	4	4	4	3
81087	81	#NULL!	1	2014	5	1	1	1	6	6	3	5	5	5	5	5	6	6	4	6	6	6	6	5	6	5	5	5	5	4	4	4	4	5	5	4	4	4	4	4	4	4	4	4	4	4	4	4	4
18381	18	#NULL!	2	#NULL!	1	1	#NULL!	#NULL!	#NULL!	#NULL!	#NULL!	5	5	5	5	5	6	6	6	6	6	5	5	5	6	4	4	4	4	4	4	4	4	4	4	4	4	4	4	5	4	4	4	4	4	4	2	4	4
98318	98	2	2	2014	2	6	2	3	2	2	2	5	5	5	5	4	4	5	5	5	5	4	4	4	4	5	4	4	4	4	4	4	4	4	4	4	4	4	4	5	5	5	5	5	5	5	5	5	5
91103	91	1	2	2014	1	1	6	1	6	2	3	5	5	5	5	3	5	4	4	2	4	5	5	5	5	5	4	5	4	5	5	4	#NULL!	#NULL!	5	5	5	5	5	4	5	4	5	5	5	5	5	5	5
18266	18	1	1	2014	5	7	7	1	2	4	3	5	5	5	5	5	5	5	5	5	5	5	5	5	5	5	5	5	5	5	5	5	5	5	5	5	5	5	5	5	5	5	5	5	5	5	4	5	5
95045	95	1	1	2014	5	1	2	1	6	6	3	5	5	5	5	5	5	5	4	5	5	5	5	5	5	4	4	5	4	5	4	5	5	5	5	5	4	4	4	5	5	4	4	4	2	4	4	5	5
82240	82	#NULL!	2	2014	2	10	7	4	1	1	3	4	4	4	5	4	5	4	4	5	4	5	5	5	5	5	4	5	5	5	5	5	5	4	4	4	4	5	5	4	4	3	4	4	4	4	5	5	5
98035	98	2	2	2014	2	6	5	3	6	6	2	5	5	5	5	4	5	5	5	5	5	5	5	5	5	5	5	5	5	5	5	5	5	5	5	5	5	5	5	5	5	5	5	5	5	5	5	5	5
91319	91	#NULL!	1	2014	5	12	1	1	2	2	3	5	5	5	5	4	4	4	4	4	4	4	4	4	5	4	4	4	3	4	4	4	4	4	4	4	4	4	4	4	4	4	4	4	4	3	4	4	4
96243	96	1	1	2014	5	2	11	4	3	2	3	4	4	4	5	4	4	4	4	4	4	4	4	4	4	4	4	4	4	4	4	4	4	4	4	4	4	4	4	4	4	4	4	4	4	4	4	4	4
96160	96	1	1	2014	5	19	9	5	4	4	3	5	5	5	5	4	4	5	4	5	4	5	5	5	4	4	4	4	4	4	4	4	4	4	4	4	4	4	4	4	4	4	4	4	4	4	4	4	4
27441	27	#NULL!	2	2014	1	1	6	1	6	2	3	4	4	4	4	4	4	5	5	4	4	4	4	4	4	4	4	4	4	5	5	5	4	4	4	4	4	4	4	#NULL!	#NULL!	#NULL!	#NULL!	#NULL!	#NULL!	#NULL!	#NULL!	#NULL!	#NULL!
41109	41	#NULL!	2	2014	1	1	14	1	1	4	3	4	4	4	4	4	4	4	4	4	4	6	6	6	6	6	6	6	6	6	6	6	6	6	6	6	6	6	6	6	6	6	6	6	6	6	#NULL!	#NULL!	#NULL!
91213	91	#NULL!	2	2014	1	1	11	1	3	4	3	5	5	5	4	4	4	6	6	6	6	6	6	6	6	6	6	6	6	6	6	6	#NULL!	#NULL!	5	6	6	6	6	#NULL!	#NULL!	#NULL!	#NULL!	#NULL!	#NULL!	#NULL!	#NULL!	#NULL!	#NULL!
98159	98	2	2	2014	1	1	2	1	2	3	3	5	5	5	4	3	5	5	5	5	5	5	5	5	5	4	3	5	5	5	3	5	#NULL!	#NULL!	#NULL!	#NULL!	#NULL!	#NULL!	#NULL!	#NULL!	#NULL!	#NULL!	#NULL!	#NULL!	#NULL!	#NULL!	#NULL!	#NULL!	#NULL!
11150	11	#NULL!	2	2014	2	7	5	3	4	2	2	3	3	3	4	2	4	4	4	2	3	#NULL!	#NULL!	#NULL!	#NULL!	#NULL!	#NULL!	#NULL!	#NULL!	#NULL!	#NULL!	#NULL!	#NULL!	#NULL!	#NULL!	#NULL!	#NULL!	#NULL!	#NULL!	#NULL!	#NULL!	#NULL!	#NULL!	#NULL!	#NULL!	#NULL!	#NULL!	#NULL!	#NULL!
16038	16	2	2	2014	2	7	5	#NULL!	5	5	2	5	5	5	4	3	5	5	5	5	5	5	6	5	5	5	4	5	5	5	4	3	5	5	5	5	5	6	6	5	5	5	5	5	5	4	3	4	4
18026	18	2	2	2014	2	16	7	4	2	2	3	5	5	5	4	5	5	5	5	5	5	4	4	4	4	4	3	4	3	4	4	4	2	4	4	2	2	2	2	4	4	4	4	4	4	4	2	2	4
18476	18	2	2	2014	2	18	5	2	6	2	3	4	4	4	4	4	4	4	4	3	4	3	4	4	4	4	4	4	4	4	3	4	#NULL!	#NULL!	#NULL!	#NULL!	#NULL!	#NULL!	#NULL!	#NULL!	#NULL!	#NULL!	#NULL!	1	#NULL!	#NULL!	#NULL!	#NULL!	#NULL!
18505	18	#NULL!	2	2014	2	17	5	2	3	1	3	4	4	4	4	4	4	4	4	4	4	4	4	4	4	4	4	4	4	4	4	4	#NULL!	#NULL!	#NULL!	#NULL!	#NULL!	#NULL!	#NULL!	#NULL!	#NULL!	#NULL!	#NULL!	#NULL!	#NULL!	#NULL!	#NULL!	#NULL!	#NULL!
27288	27	#NULL!	2	2014	2	7	2	3	3	3	1	4	4	4	4	4	4	4	4	4	4	4	4	4	4	4	4	4	4	4	4	4	4	4	4	4	4	4	4	4	4	4	4	4	4	4	4	4	4
27543	27	1	2	2014	2	7	2	3	4	3	2	6	#NULL!	#NULL!	4	4	4	3	4	4	3	3	3	4	4	4	3	4	4	4	4	3	4	4	4	4	4	4	6	#NULL!	#NULL!	#NULL!	#NULL!	#NULL!	#NULL!	#NULL!	#NULL!	#NULL!	#NULL!
11043	11	2	2	2014	3	21	7	4	4	4	2	3	3	3	4	3	4	5	5	5	5	4	6	5	5	4	6	4	4	4	6	6	4	4	4	4	4	4	4	6	6	6	4	4	4	6	6	6	6
27222	27	2	2	2014	3	21	7	4	4	4	2	4	4	4	4	4	5	5	5	4	4	4	4	4	#NULL!	4	4	4	4	4	6	4	4	4	4	4	4	6	4	4	4	4	4	4	4	4	6	6	6
41067	41	#NULL!	2	2014	3	20	10	4	3	3	2	4	4	4	4	4	5	4	4	4	4	4	5	4	4	5	4	4	4	4	4	4	5	5	5	4	4	4	4	6	4	4	4	4	4	4	6	2	4
41108	41	2	2	2014	3	4	9	4	5	2	3	2	2	2	4	5	4	4	4	4	2	6	3	3	3	4	3	#NULL!	#NULL!	#NULL!	#NULL!	#NULL!	#NULL!	#NULL!	#NULL!	#NULL!	#NULL!	#NULL!	#NULL!	#NULL!	#NULL!	#NULL!	#NULL!	#NULL!	#NULL!	#NULL!	#NULL!	#NULL!	#NULL!
203108	203	2	1	2014	5	7	2	3	4	2	2	5	5	5	4	4	5	5	5	5	5	4	3	5	4	4	4	5	5	5	5	4	5	5	5	5	3	3	3	5	5	5	5	5	3	5	#NULL!	#NULL!	#NULL!
27481	27	#NULL!	2	#NULL!	2	7	#NULL!	#NULL!	#NULL!	#NULL!	#NULL!	3	3	3	4	4	5	5	5	4	5	4	4	4	4	4	4	4	4	4	4	4	#NULL!	#NULL!	#NULL!	#NULL!	#NULL!	#NULL!	#NULL!	#NULL!	#NULL!	#NULL!	#NULL!	#NULL!	#NULL!	#NULL!	#NULL!	#NULL!	#NULL!
82137	82	#NULL!	2	#NULL!	3	20	#NULL!	#NULL!	#NULL!	#NULL!	#NULL!	6	#NULL!	#NULL!	4	4	5	4	4	4	5	5	5	5	5	#NULL!	#NULL!	#NULL!	#NULL!	#NULL!	#NULL!	#NULL!	#NULL!	#NULL!	#NULL!	#NULL!	#NULL!	#NULL!	#NULL!	#NULL!	#NULL!	#NULL!	#NULL!	#NULL!	#NULL!	#NULL!	#NULL!	#NULL!	#NULL!
95160	95	2	2	#NULL!	3	23	#NULL!	#NULL!	#NULL!	#NULL!	#NULL!	#NULL!	#NULL!	#NULL!	4	4	#NULL!	#NULL!	#NULL!	#NULL!	#NULL!	#NULL!	#NULL!	#NULL!	#NULL!	#NULL!	#NULL!	#NULL!	#NULL!	#NULL!	#NULL!	#NULL!	#NULL!	#NULL!	#NULL!	#NULL!	#NULL!	#NULL!	#NULL!	#NULL!	#NULL!	#NULL!	#NULL!	#NULL!	#NULL!	#NULL!	#NULL!	#NULL!	#NULL!
96035	96	2	2	#NULL!	3	20	#NULL!	#NULL!	#NULL!	#NULL!	#NULL!	3	3	3	4	3	5	5	5	5	5	5	4	4	4	#NULL!	#NULL!	#NULL!	#NULL!	#NULL!	#NULL!	#NULL!	#NULL!	#NULL!	#NULL!	#NULL!	#NULL!	#NULL!	#NULL!	#NULL!	#NULL!	#NULL!	#NULL!	#NULL!	#NULL!	#NULL!	#NULL!	#NULL!	#NULL!
11084	11	#NULL!	2	2014	1	1	1	1	6	4	3	5	5	5	4	5	5	5	5	4	5	5	5	5	5	6	6	6	6	6	6	6	6	6	6	6	6	6	6	6	6	6	6	6	6	6	5	5	5
11142	11	2	2	2014	1	1	1	6	6	6	3	5	5	5	4	4	4	4	4	4	4	4	4	4	4	4	4	4	4	4	4	4	4	2	3	4	4	4	4	4	4	4	4	4	4	4	4	4	4
15103	15	2	2	2014	1	1	1	6	6	2	3	4	4	4	4	4	6	6	6	6	6	6	6	6	6	4	4	4	4	4	4	4	4	5	4	4	4	4	4	4	4	4	4	4	4	4	4	4	4
16007	16	2	2	2014	1	1	1	1	5	3	3	6	#NULL!	#NULL!	4	4	6	6	6	6	6	6	6	6	6	6	6	6	6	6	6	6	6	6	6	6	6	6	6	6	6	6	6	6	6	6	6	6	6
16247	16	#NULL!	2	2014	1	1	2	1	3	2	3	5	5	5	4	5	5	5	5	5	5	4	6	5	5	4	5	5	5	5	4	5	5	5	5	4	5	4	6	5	5	6	5	5	5	5	4	4	4
18231	18	2	2	2014	1	1	13	6	5	3	3	4	4	4	4	4	3	3	6	6	6	6	6	6	6	6	6	6	4	6	6	6	4	4	4	4	4	6	6	6	6	6	6	6	6	6	4	5	5
41014	41	#NULL!	2	2014	1	1	1	6	5	5	3	4	4	4	4	4	4	4	4	4	4	6	6	6	6	#NULL!	#NULL!	#NULL!	#NULL!	#NULL!	#NULL!	#NULL!	#NULL!	#NULL!	#NULL!	#NULL!	#NULL!	#NULL!	#NULL!	#NULL!	#NULL!	#NULL!	#NULL!	#NULL!	#NULL!	#NULL!	#NULL!	#NULL!	#NULL!
41137	41	#NULL!	2	2014	1	1	1	1	2	2	3	5	5	5	4	4	3	3	4	3	3	3	3	4	3	4	4	4	4	4	4	4	4	4	4	4	4	4	4	4	4	4	4	4	4	4	4	4	4
41169	41	2	2	2014	1	1	1	1	5	2	3	4	4	4	4	4	6	4	4	6	6	6	6	6	6	4	4	4	4	4	4	4	4	4	4	4	4	4	4	4	4	4	4	4	4	4	4	4	4
82019	82	2	2	2014	1	1	5	1	6	6	2	4	4	4	4	4	4	4	4	4	4	4	3	4	4	4	4	4	6	6	6	4	6	4	4	4	4	6	6	6	6	6	6	6	4	4	4	6	4
98145	98	2	2	2014	1	1	9	1	6	6	3	4	4	4	4	5	3	6	4	3	3	4	6	4	3	4	6	6	4	6	4	3	4	5	6	6	4	6	4	4	4	6	4	4	6	4	4	4	4
98157	98	#NULL!	2	2014	1	1	5	3	6	6	3	5	5	5	4	4	4	4	4	4	4	4	4	4	4	4	4	4	4	4	4	4	4	4	4	4	5	5	5	4	4	4	4	4	4	4	4	4	5
11085	11	2	2	2014	2	16	7	4	3	2	2	4	4	4	4	4	4	4	4	4	4	4	4	4	4	4	4	4	4	4	4	4	4	4	4	4	4	4	4	4	4	4	4	4	4	4	4	4	4
11093	11	#NULL!	2	2014	2	7	5	3	2	3	2	4	4	4	4	4	4	4	4	4	4	4	4	4	4	4	4	4	4	4	4	4	4	4	4	4	4	4	4	4	4	4	4	4	4	4	3	4	4
11149	11	2	2	2014	2	7	2	3	4	2	2	4	4	4	4	4	4	5	4	4	4	4	4	5	5	4	4	5	4	4	5	4	5	5	5	5	5	5	4	5	4	4	5	4	4	4	4	4	4
11155	11	#NULL!	2	2014	2	9	2	5	3	2	2	4	4	4	4	4	5	4	5	4	5	4	3	4	4	5	5	5	5	5	5	5	5	5	5	5	5	4	6	5	5	4	5	5	4	4	2	3	3
15074	15	2	2	2014	2	7	2	3	3	2	2	3	3	3	4	4	5	5	5	4	4	3	4	4	4	3	3	4	3	4	3	3	3	4	4	3	6	3	3	4	4	6	#NULL!	4	3	4	2	2	3
15092	15	#NULL!	2	2014	2	7	2	3	1	3	3	4	4	4	4	5	5	4	4	4	4	4	3	4	3	4	4	4	4	4	3	3	4	4	4	4	4	4	6	4	4	4	4	4	4	4	2	2	4
16209	16	2	2	2014	2	7	5	3	3	3	2	4	4	4	4	5	5	5	5	5	5	5	5	5	5	5	4	5	5	5	4	5	5	5	5	5	5	5	5	5	5	5	5	5	5	5	4	5	5
16296	16	#NULL!	2	2014	2	6	15	3	4	2	2	4	4	4	4	5	4	4	4	4	4	4	4	4	4	4	4	4	4	4	4	4	3	4	4	4	4	4	4	4	4	4	4	4	4	4	4	4	4
16349	16	#NULL!	2	2014	2	7	4	3	4	1	2	4	4	4	4	4	5	5	5	4	4	5	5	5	5	4	4	5	4	5	4	4	4	4	5	4	4	4	4	4	4	4	4	4	4	4	4	4	4
18033	18	2	2	2014	2	13	8	4	3	3	3	4	4	4	4	4	4	4	4	4	6	6	6	6	6	4	6	4	4	4	4	4	4	4	4	4	4	4	4	4	4	4	4	4	4	4	6	6	6
18065	18	2	2	2014	2	7	6	1	6	6	2	4	4	4	4	2	5	5	5	4	5	2	4	4	4	4	4	4	4	4	4	4	5	5	5	5	5	5	5	4	4	4	4	4	4	4	4	4	4
18087	18	2	2	2014	2	9	2	5	6	2	2	4	4	4	4	4	4	4	4	4	4	4	4	4	4	4	4	4	4	4	4	4	4	4	4	4	4	4	4	4	4	4	4	4	4	4	3	4	4
18092	18	2	2	2014	2	7	2	3	6	2	3	5	5	5	4	4	5	5	5	5	5	5	5	5	5	5	4	5	5	5	5	4	5	5	5	5	5	5	4	5	5	5	5	5	5	5	1	5	5
18122	18	2	2	2014	2	9	2	5	2	2	1	4	4	4	4	4	4	4	4	4	4	4	4	4	4	4	4	4	4	4	4	4	4	5	5	4	4	4	4	4	4	4	4	4	4	4	4	4	4
18180	18	2	2	2014	2	7	7	3	5	6	1	4	4	4	4	4	4	4	4	4	4	4	4	4	4	4	4	4	4	4	4	4	4	4	4	4	4	4	4	4	4	4	4	4	4	4	6	4	4
18196	18	2	2	2014	2	7	2	3	3	3	3	4	4	4	4	4	5	5	4	5	4	5	3	4	4	4	3	4	4	4	3	4	4	5	5	4	3	3	3	4	4	3	4	3	4	2	3	4	4
18228	18	2	2	2014	2	7	2	3	2	2	2	4	4	4	4	4	4	4	4	4	4	4	4	4	4	4	4	4	4	4	3	4	4	4	4	4	4	4	4	3	4	4	4	3	4	3	3	4	4
18265	18	2	2	2014	2	7	2	3	4	3	2	4	4	4	4	3	4	4	4	4	4	4	4	4	4	4	3	4	4	4	4	4	2	3	4	4	4	3	3	4	4	4	4	4	4	4	4	4	4
18267	18	1	2	2014	2	7	2	3	2	2	2	4	4	4	4	4	4	4	4	4	4	4	4	4	4	4	4	4	4	4	4	4	4	4	4	4	4	3	4	4	4	4	4	4	4	4	4	4	4
18308	18	2	2	2014	2	7	1	3	6	6	3	4	4	4	4	2	4	4	4	4	4	4	2	4	4	3	2	4	4	4	3	4	4	4	5	3	4	4	3	4	4	3	3	4	4	4	3	4	4
18373	18	2	2	2014	2	7	2	3	2	2	2	4	4	4	4	4	4	4	4	4	4	5	5	5	5	5	5	5	5	5	5	5	5	5	5	5	5	5	5	5	5	5	5	5	5	5	5	5	5
18397	18	2	2	2014	2	7	2	3	2	2	3	4	4	4	4	4	4	4	5	5	4	4	6	4	5	4	4	4	5	4	2	4	4	3	3	4	4	4	6	4	4	4	4	2	2	3	4	5	4
18402	18	2	2	2014	2	13	8	4	5	5	3	4	4	4	4	4	4	4	4	3	3	4	6	4	4	6	6	4	4	4	4	4	6	4	4	4	4	6	6	6	6	6	4	6	6	6	6	4	4
18417	18	2	2	2014	2	17	1	2	3	2	3	4	4	4	4	4	4	4	4	4	4	4	6	4	4	4	4	4	4	4	4	4	4	4	4	4	4	#NULL!	4	4	4	4	4	4	4	4	4	4	4
18495	18	#NULL!	2	2014	2	7	2	3	6	2	2	#NULL!	#NULL!	#NULL!	4	5	4	4	5	4	2	2	2	2	2	4	4	4	4	4	4	4	4	4	4	4	4	4	4	4	4	4	4	4	4	4	3	3	3
27003	27	2	2	2014	2	7	2	3	4	4	3	4	4	4	4	5	5	5	5	5	5	5	5	5	5	4	4	4	4	4	4	4	4	4	4	4	4	4	4	4	4	4	4	4	4	4	5	5	5
27047	27	#NULL!	2	2014	2	10	7	4	5	4	3	5	5	5	4	5	5	5	5	4	5	5	5	5	5	5	4	5	5	5	5	5	4	5	5	5	5	6	6	5	5	5	5	5	4	5	5	4	5
27210	27	2	2	2014	2	7	5	3	6	6	3	4	4	4	4	4	4	4	4	4	4	4	4	4	4	4	4	4	4	4	4	4	4	4	4	4	4	4	4	4	4	4	4	4	4	4	4	4	4
27240	27	2	2	2014	2	15	7	4	6	4	2	5	5	5	4	5	4	4	5	5	5	5	4	4	5	5	4	5	5	5	5	#NULL!	4	4	5	5	4	5	6	4	5	4	4	5	4	4	4	5	4
27320	27	2	2	2014	2	15	7	4	3	3	3	3	3	3	4	4	4	4	4	4	5	4	3	4	4	4	4	4	4	4	4	3	4	5	5	3	4	4	4	4	4	4	4	4	4	4	3	4	4
27380	27	2	2	2014	2	7	6	3	3	3	2	5	5	5	4	4	5	5	5	4	5	5	5	5	5	4	4	4	5	5	4	5	5	5	5	4	5	5	5	4	5	4	5	5	5	5	5	5	5
27390	27	2	2	2014	2	6	2	3	6	2	2	4	4	4	4	4	4	4	4	4	4	4	4	4	4	4	4	4	4	4	4	4	4	4	4	4	4	4	4	4	4	4	4	4	4	4	4	4	4
27439	27	2	2	2014	2	8	5	2	4	3	3	2	2	2	4	4	4	4	4	6	6	6	6	6	6	6	6	6	6	6	6	6	6	6	6	6	6	6	6	6	6	6	6	6	6	6	6	6	6
27537	27	2	2	2014	2	7	6	3	2	2	2	4	4	4	4	4	4	4	4	4	4	4	4	4	4	4	4	4	4	4	4	4	4	4	4	4	4	4	4	4	4	4	4	4	4	4	4	4	4
27538	27	2	2	2014	2	9	5	#NULL!	#NULL!	#NULL!	#NULL!	4	4	4	4	4	4	4	4	4	4	6	6	6	6	4	6	4	4	6	6	4	4	4	4	4	4	4	4	6	4	4	4	4	4	#NULL!	6	6	6
27554	27	2	2	2014	2	6	5	3	2	2	2	4	4	4	4	5	2	4	4	6	4	4	3	4	3	4	4	4	3	4	4	4	3	3	3	3	4	3	3	6	6	6	6	6	4	4	6	4	6
27660	27	#NULL!	2	2014	2	7	2	3	2	1	3	4	4	4	4	4	4	3	4	4	4	4	4	4	4	4	4	4	4	4	4	4	4	4	4	4	4	4	4	4	4	4	4	4	4	4	4	4	4
27661	27	#NULL!	2	2014	2	7	5	3	1	1	3	4	4	4	4	4	4	4	4	4	4	4	4	4	4	4	4	4	4	4	4	4	4	4	4	4	4	4	4	4	4	4	4	4	4	4	4	4	4
27710	27	#NULL!	2	2014	2	6	2	3	4	1	2	#NULL!	#NULL!	#NULL!	4	5	#NULL!	#NULL!	5	5	5	5	5	5	5	4	4	4	4	5	4	4	1	1	4	4	4	4	4	4	4	4	4	4	4	4	4	4	4
35062	35	2	2	2014	2	7	2	3	6	6	2	3	3	3	4	4	6	4	4	4	4	4	6	2	3	4	4	4	4	4	4	4	4	4	4	3	3	6	6	4	4	4	4	6	4	4	3	3	3
35097	35	2	2	2014	2	7	12	3	2	3	3	4	4	4	4	6	4	3	4	1	4	4	6	4	3	4	3	4	4	4	2	3	4	2	3	4	4	3	3	2	3	2	4	2	2	2	2	2	4
35106	35	#NULL!	2	2014	2	7	5	3	2	2	2	4	4	4	4	6	4	4	4	4	4	4	4	4	4	4	4	4	4	4	4	4	4	4	4	4	4	4	4	6	4	6	4	6	2	2	2	4	4
39017	39	1	2	2014	2	7	2	3	3	3	2	4	4	4	4	2	4	4	4	4	4	4	4	4	4	4	4	4	4	4	4	4	4	4	4	4	4	4	4	4	4	4	4	4	4	4	4	4	4
39037	39	1	2	2014	2	7	2	3	6	4	2	4	4	4	4	4	4	4	4	4	4	2	3	2	3	4	4	4	4	4	2	3	4	4	4	4	4	3	3	2	4	2	4	4	3	3	2	4	3
39038	39	2	2	2014	2	7	2	3	3	3	2	2	2	2	4	3	4	4	4	2	4	4	3	2	2	3	2	4	4	4	3	4	2	4	4	4	4	3	3	4	4	4	4	4	3	3	3	3	2
39043	39	1	2	2014	2	7	2	3	3	4	2	1	1	1	4	2	2	2	2	2	3	2	2	1	1	4	4	2	2	2	1	3	1	3	2	1	3	2	1	4	3	2	4	1	1	1	1	1	4
39059	39	2	2	2014	2	10	7	4	2	2	3	4	4	4	4	4	5	5	5	5	5	4	4	4	4	4	4	4	4	4	4	4	4	4	4	4	4	4	3	4	4	4	4	4	4	4	4	4	4
41039	41	1	2	2014	2	7	2	3	5	2	2	4	4	4	4	5	5	5	5	5	5	2	6	6	3	5	4	4	5	5	5	5	5	4	5	4	6	4	6	5	5	5	5	5	4	6	6	6	4
41062	41	1	2	2014	2	9	2	5	6	5	2	3	3	3	4	4	4	4	4	4	4	4	4	3	4	4	4	4	2	4	2	4	4	4	4	3	3	5	4	6	4	6	4	4	4	6	2	4	3
41072	41	1	2	2014	2	7	2	3	6	6	2	4	4	4	4	4	4	4	4	4	4	3	3	3	4	4	4	4	4	4	3	3	4	4	4	4	4	3	3	3	4	4	4	4	3	4	2	2	4
41089	41	2	2	2014	2	7	6	3	4	4	2	6	#NULL!	#NULL!	4	4	4	4	4	6	6	6	6	6	6	4	6	5	5	5	4	4	5	5	5	5	5	4	6	4	4	4	4	4	4	4	5	5	6
41123	41	2	2	2014	2	9	2	5	6	6	2	4	4	4	4	4	3	4	5	4	2	4	3	3	4	4	2	4	2	4	2	2	2	2	3	3	3	2	3	3	4	4	4	2	2	2	3	4	4
41177	41	2	2	2014	2	18	6	2	2	2	3	4	4	4	4	4	4	4	4	4	4	4	4	4	4	4	4	4	5	5	5	4	4	4	4	4	4	4	4	4	4	4	4	4	4	4	4	4	4
41223	41	#NULL!	2	2014	2	9	6	5	2	2	2	4	4	4	4	4	3	4	3	3	4	4	4	4	3	3	3	4	4	4	3	3	4	4	4	4	4	6	6	6	4	4	4	4	4	6	4	6	4
81111	81	2	2	2014	2	6	2	3	6	2	2	4	4	4	4	4	5	5	5	4	5	5	4	5	5	4	4	4	5	4	4	4	5	5	5	5	5	4	4	4	4	4	4	4	4	4	4	3	4
81127	81	2	2	2014	2	7	6	3	2	2	2	4	4	4	4	4	4	4	4	4	3	4	4	4	4	4	2	4	4	4	2	4	5	4	4	4	6	6	6	4	4	4	4	3	4	6	2	4	4
81143	81	2	2	2014	2	7	2	3	2	2	2	4	4	4	4	4	5	4	4	5	4	4	4	4	4	4	4	5	5	4	3	4	5	5	5	5	5	4	4	5	5	5	5	5	5	4	3	4	4
82018	82	#NULL!	2	2014	2	7	2	3	5	4	2	3	3	3	4	4	4	4	4	4	4	3	4	3	4	4	4	4	4	4	4	4	4	4	4	4	4	4	4	4	4	4	4	4	4	4	2	2	2
82045	82	#NULL!	2	2014	2	7	2	3	6	5	2	4	4	4	4	4	4	3	4	3	4	3	3	4	2	#NULL!	#NULL!	#NULL!	#NULL!	#NULL!	#NULL!	#NULL!	4	3	4	2	4	3	3	4	4	4	3	4	4	3	2	2	3
82053	82	2	2	2014	2	7	2	3	5	3	2	5	5	5	4	4	4	4	5	5	5	4	4	4	4	4	4	4	5	4	5	5	5	5	5	4	4	4	4	5	5	5	5	5	5	5	3	3	4
82084	82	#NULL!	2	2014	2	6	2	3	6	4	2	4	4	4	4	4	4	3	#NULL!	4	3	4	3	3	3	4	3	4	4	4	4	3	3	3	4	4	4	4	3	4	4	4	3	4	4	3	4	4	4
82207	82	2	2	2014	2	9	2	5	2	2	2	4	4	4	4	4	4	4	4	4	4	4	4	4	4	4	4	4	4	4	4	4	4	4	4	4	4	4	4	4	4	4	4	4	4	4	4	4	4
82222	82	#NULL!	2	2014	2	7	2	3	1	1	2	4	4	4	4	4	4	4	4	4	4	4	4	4	4	4	4	4	4	4	4	4	4	4	4	4	4	4	4	4	4	4	4	4	4	4	4	4	4
91055	91	2	2	2014	2	7	2	3	6	3	3	5	5	5	4	4	4	5	5	4	4	5	5	5	5	4	4	4	4	4	4	4	4	4	4	4	4	4	4	6	6	6	6	6	6	6	5	5	5
91086	91	2	2	2014	2	7	6	3	4	3	2	4	4	4	4	4	4	4	4	4	4	4	4	4	4	4	4	4	4	4	4	4	4	4	4	4	4	4	4	4	4	4	4	4	4	4	4	4	4
91331	91	2	2	2014	2	9	2	#NULL!	#NULL!	#NULL!	#NULL!	4	4	4	4	4	4	4	4	4	4	5	5	5	5	4	4	4	4	4	4	4	4	4	4	4	4	4	4	2	4	4	4	4	4	4	2	4	4
94023	94	2	2	2014	2	17	1	2	5	4	3	6	#NULL!	#NULL!	4	4	3	4	4	3	4	3	3	3	3	4	4	4	4	4	4	4	4	4	4	4	4	4	4	4	4	4	4	4	4	4	3	2	3
94069	94	2	2	2014	2	15	7	1	3	3	3	5	5	5	4	3	4	5	5	5	5	4	6	4	5	4	4	5	5	4	4	3	4	4	5	4	4	3	3	4	4	4	4	4	4	3	3	4	4
94090	94	2	2	2014	2	7	2	3	2	3	2	4	4	4	4	4	4	4	4	4	4	4	4	4	4	4	4	4	4	4	4	4	4	4	4	4	4	4	4	4	4	4	4	4	4	4	4	4	4
95018	95	2	2	2014	2	7	2	3	4	4	2	4	4	4	4	3	4	4	4	4	4	4	4	4	4	4	4	4	4	4	3	4	4	5	5	4	4	4	4	4	4	4	4	4	4	4	4	4	4
95066	95	2	2	2014	2	7	2	3	3	3	3	5	5	5	4	5	5	4	4	4	4	4	4	3	4	4	3	3	3	5	4	4	4	4	4	4	4	4	4	4	4	4	4	4	4	5	3	4	5
95072	95	#NULL!	2	2014	2	7	15	3	6	6	2	5	5	5	4	5	5	5	5	4	5	5	5	5	5	4	4	5	4	5	4	4	5	5	5	4	4	4	6	4	4	4	4	4	5	4	6	4	4
95083	95	2	2	2014	2	9	2	5	3	3	3	4	4	4	4	4	4	4	4	4	4	4	4	4	4	4	4	4	4	4	4	4	4	4	4	4	4	4	4	4	4	4	4	4	4	4	4	4	4
95086	95	#NULL!	2	2014	2	6	15	3	6	6	3	4	4	4	4	4	4	4	4	4	4	4	4	4	4	4	4	4	4	4	4	4	4	4	4	4	4	4	4	4	4	4	4	4	4	4	2	2	4
95112	95	2	2	2014	2	6	2	3	3	3	2	4	4	4	4	4	4	4	4	4	4	4	4	4	4	4	4	4	4	4	4	4	4	4	4	4	4	4	4	4	4	4	4	4	4	4	4	4	4
95120	95	#NULL!	2	2014	2	7	15	#NULL!	#NULL!	#NULL!	#NULL!	3	3	3	4	3	5	5	5	4	5	4	3	3	2	4	2	4	3	4	2	4	4	4	4	4	4	4	3	4	4	4	4	4	4	4	2	2	2
95171	95	#NULL!	2	2014	2	7	15	3	2	#NULL!	2	4	4	4	4	4	4	4	4	4	4	4	4	4	4	4	4	4	4	4	4	4	4	4	4	4	4	4	4	4	4	4	4	4	4	4	4	4	4
95172	95	2	2	2014	2	6	2	3	2	2	2	4	4	4	4	4	4	3	4	4	4	3	4	3	4	4	4	4	4	4	4	4	4	5	4	4	4	4	4	5	4	4	4	4	3	4	4	4	4
95175	95	#NULL!	2	2014	2	15	7	4	3	3	3	4	4	4	4	4	4	4	4	3	4	3	3	4	2	3	4	4	3	2	2	4	3	4	3	3	3	2	2	4	3	4	4	3	3	4	3	4	3
95194	95	2	2	2014	2	15	7	4	3	2	3	6	#NULL!	#NULL!	4	4	4	4	4	3	4	4	6	6	6	4	6	4	4	4	4	6	4	4	4	6	6	6	6	6	6	6	4	6	6	6	6	6	6
95250	95	#NULL!	2	2014	2	23	7	4	1	1	1	4	4	4	4	4	4	5	5	5	5	4	4	4	4	4	3	4	4	4	6	4	4	5	4	4	3	4	6	4	4	4	4	6	6	4	6	4	6
95254	95	#NULL!	2	2014	2	9	2	5	1	1	2	4	4	4	4	4	4	4	4	4	4	4	4	4	4	3	3	2	2	2	2	2	3	3	2	1	1	1	1	3	2	2	3	2	3	3	3	3	3
96025	96	2	2	2014	2	7	2	3	2	2	2	5	5	5	4	4	4	4	4	5	5	2	2	1	1	4	4	4	4	4	2	4	4	4	4	4	2	4	2	5	5	5	5	5	5	5	2	2	2
96068	96	2	2	2014	2	10	7	4	2	2	3	5	5	5	4	4	5	5	5	5	5	5	4	5	4	4	4	4	4	4	4	4	3	4	3	3	4	3	3	3	4	3	4	4	4	4	4	4	4
96070	96	#NULL!	2	2014	2	9	2	5	4	4	2	5	5	5	4	4	4	4	4	4	4	4	4	4	4	4	4	4	4	4	4	4	4	4	4	4	4	4	4	4	4	4	4	#NULL!	4	4	4	4	4
96076	96	2	2	2014	2	15	7	4	4	3	2	4	4	4	4	4	4	4	4	4	4	4	4	4	4	2	4	4	4	4	4	4	4	4	4	1	4	4	3	4	4	4	4	4	4	4	2	4	4
96095	96	2	2	2014	2	8	14	2	5	6	2	4	4	4	4	4	4	4	4	4	4	4	4	4	4	4	4	4	4	4	4	4	4	4	4	4	4	4	4	4	4	4	4	4	4	4	4	4	4
96196	96	2	2	2014	2	7	2	3	3	2	2	4	4	4	4	4	4	4	4	4	4	4	3	3	4	3	3	3	4	4	3	4	4	3	4	4	4	4	3	4	4	4	4	4	4	4	3	3	3
96234	96	2	2	2014	2	7	2	3	2	2	2	4	4	4	4	5	4	4	4	5	4	4	4	4	4	4	4	4	4	4	4	4	4	4	4	4	4	4	4	4	4	4	4	4	4	3	3	4	4
98001	98	2	2	2014	2	7	5	3	6	3	2	4	4	4	4	4	3	4	4	4	3	4	4	4	4	3	3	3	3	3	3	3	3	4	4	3	4	3	3	3	3	4	4	3	3	3	3	4	4
98004	98	2	2	2014	2	8	5	2	3	2	3	5	5	5	4	5	5	5	5	4	5	4	6	5	4	5	4	5	5	5	5	4	4	5	5	5	4	3	3	6	4	6	4	6	4	3	5	5	5
98102	98	2	2	2014	2	7	5	3	1	3	3	2	2	2	4	3	4	4	4	3	4	4	3	3	4	3	3	5	5	5	3	4	4	3	3	2	4	4	3	4	4	4	4	4	4	3	2	4	2
98132	98	2	2	2014	2	6	2	3	6	6	2	4	4	4	4	4	4	4	4	4	4	4	4	4	4	4	3	4	4	4	4	4	4	4	4	4	4	4	4	4	4	4	4	4	4	4	4	4	4
98151	98	2	2	2014	2	7	5	3	6	3	2	4	4	4	4	4	4	4	4	4	4	4	4	4	5	5	5	5	5	5	5	5	5	4	4	5	5	5	4	5	5	5	5	5	5	5	4	4	4
98284	98	#NULL!	2	2014	2	7	6	3	2	2	2	5	5	5	4	4	5	5	5	5	4	4	5	4	5	5	5	5	5	5	5	5	5	5	5	5	5	4	5	5	5	5	5	5	5	5	4	4	4
98290	98	#NULL!	2	2014	2	7	2	3	6	4	3	4	4	4	4	4	4	4	4	4	4	4	3	4	4	4	4	3	4	4	4	4	4	4	4	4	4	4	3	4	4	4	4	4	4	4	2	4	3
98332	98	2	2	2014	2	16	7	4	2	2	2	5	5	5	4	5	5	5	5	5	5	5	5	5	5	4	5	5	5	5	4	5	5	5	5	5	5	5	5	4	5	5	5	5	5	5	3	5	5
203008	203	#NULL!	2	2014	2	17	14	2	4	4	3	4	4	4	4	4	4	4	4	4	4	6	6	6	6	4	4	4	4	4	4	4	4	4	4	4	4	4	4	5	4	4	4	4	4	4	6	4	4
203022	203	2	2	2014	2	18	1	2	6	6	2	4	4	4	4	4	4	4	4	4	4	4	4	4	4	4	4	4	4	4	4	4	4	4	4	4	4	4	4	4	4	4	4	4	4	4	4	4	4
203138	203	#NULL!	2	2014	2	10	7	4	2	2	2	3	3	3	4	5	3	4	4	3	4	4	3	4	3	4	4	4	4	4	3	4	4	4	4	3	4	3	4	4	4	4	4	4	3	3	4	4	4
203189	203	#NULL!	2	2014	2	7	2	3	1	1	2	6	#NULL!	#NULL!	4	3	6	4	4	3	4	4	6	3	2	4	3	3	4	3	2	2	4	4	4	3	4	4	6	4	4	4	4	4	4	3	3	2	3
11029	11	2	2	2014	3	20	10	4	5	5	3	4	4	4	4	4	5	5	5	4	5	4	4	5	4	4	4	2	4	2	6	4	4	4	2	2	5	5	4	4	4	4	4	6	2	6	2	4	2
15059	15	2	2	2014	3	4	9	1	6	5	2	5	5	5	4	5	5	5	5	4	5	5	5	5	5	4	4	5	5	5	4	5	5	5	5	5	5	5	4	4	4	4	5	4	4	5	4	4	4
15077	15	2	2	2014	3	4	9	4	6	3	1	4	4	4	4	5	4	4	4	3	4	4	4	5	5	4	6	4	4	4	4	4	4	4	4	4	6	6	6	6	6	6	4	4	4	6	4	4	4
16257	16	2	2	2014	3	4	9	4	5	2	3	4	4	4	4	4	3	3	4	4	3	4	4	4	4	3	6	4	6	6	6	6	4	4	6	4	4	4	4	4	4	4	4	4	4	4	3	4	4
18048	18	2	2	2014	3	23	7	4	6	3	2	4	4	4	4	4	4	4	4	4	4	4	3	4	4	4	4	4	4	4	4	4	4	4	4	4	4	4	4	4	4	4	4	6	4	4	3	4	4
18056	18	2	2	2014	3	20	10	5	4	4	3	4	4	4	4	4	4	4	4	4	4	4	4	4	4	4	4	4	4	4	4	4	4	4	4	4	4	4	4	4	4	4	4	4	4	4	4	4	4
18225	18	2	2	2014	3	20	10	5	3	3	2	4	4	4	4	4	4	4	4	4	4	4	4	4	3	4	4	4	4	4	4	3	5	4	4	4	3	3	3	3	4	4	4	4	4	3	3	4	4
18289	18	2	2	2014	3	23	12	4	4	4	2	4	4	4	4	4	4	4	4	4	4	4	4	4	4	6	6	#NULL!	5	4	6	4	4	4	4	4	4	4	6	6	6	6	4	4	6	4	6	6	4
18327	18	2	2	2014	3	4	9	#NULL!	#NULL!	#NULL!	3	4	4	4	4	4	4	4	4	4	4	4	4	4	4	4	4	4	4	4	4	4	4	4	4	6	4	4	4	6	4	4	4	4	4	4	6	6	4
18480	18	#NULL!	2	2014	3	21	7	4	2	2	1	4	4	4	4	4	4	4	4	4	4	4	4	4	4	4	3	3	4	4	4	4	4	4	3	4	4	4	4	4	4	4	4	4	4	4	4	4	4
18483	18	#NULL!	2	2014	3	21	7	4	6	1	2	4	4	4	4	4	4	4	4	4	4	4	4	4	4	4	4	4	4	4	4	4	4	4	4	4	4	4	4	4	4	4	4	4	4	4	4	4	4
18499	18	#NULL!	2	2014	3	4	9	5	1	1	2	4	4	4	4	4	4	4	4	4	4	4	4	4	4	4	4	4	4	4	4	4	4	4	4	4	4	4	4	4	4	4	4	4	4	4	4	4	4
27117	27	1	2	2014	3	4	9	4	6	4	2	6	#NULL!	#NULL!	4	6	6	6	4	6	6	6	6	6	6	#NULL!	#NULL!	#NULL!	#NULL!	#NULL!	#NULL!	#NULL!	4	6	4	6	6	6	6	6	6	6	6	6	6	6	6	6	6
27230	27	2	2	2014	3	20	10	1	2	4	3	4	4	4	4	4	4	4	4	4	4	4	4	4	4	4	4	4	4	4	4	4	4	4	4	4	4	4	4	4	4	4	4	4	4	4	3	3	3
27410	27	2	2	2014	3	2	11	4	6	3	2	4	4	4	4	4	4	4	5	5	4	4	4	4	3	4	4	4	4	4	3	3	4	4	4	4	4	4	3	5	4	4	4	4	4	3	#NULL!	4	3
27527	27	2	2	2014	3	21	7	4	3	2	3	4	4	4	4	6	4	4	4	6	6	4	4	4	4	4	6	4	4	4	4	4	4	#NULL!	5	4	4	4	6	6	6	6	6	6	6	4	6	4	4
35092	35	2	2	2014	3	20	10	4	5	5	2	4	4	4	4	6	5	5	6	4	5	4	4	4	4	2	6	2	4	2	6	6	6	4	2	4	6	6	6	6	6	6	6	6	6	6	2	6	2
41076	41	2	2	2014	3	20	10	4	2	3	2	4	4	4	4	4	5	4	4	4	5	4	4	4	4	4	4	4	3	4	4	4	4	4	4	4	4	4	4	4	4	4	4	4	4	4	4	4	4
41143	41	2	2	2014	3	21	7	4	6	2	3	4	4	4	4	5	4	4	4	3	3	2	2	2	2	3	4	4	4	4	3	3	3	4	4	3	3	3	3	3	3	3	3	3	3	3	4	4	4
41206	41	#NULL!	2	2014	3	4	9	4	6	1	2	4	4	4	4	4	4	4	4	4	4	4	4	4	4	6	6	4	4	4	4	4	4	4	4	4	4	4	4	6	6	5	4	4	4	4	4	4	4
81046	81	#NULL!	2	2014	3	4	9	4	6	6	2	4	4	4	4	4	4	4	4	2	2	4	4	4	4	3	3	4	4	4	6	4	4	4	4	4	6	6	6	6	4	4	4	4	6	4	4	4	4
81101	81	#NULL!	2	2014	3	23	2	6	6	6	3	4	4	4	4	4	6	6	6	6	6	4	4	4	6	4	4	4	4	4	4	6	4	4	4	4	6	6	6	4	4	4	4	4	4	4	6	6	4
82227	82	2	2	2014	3	4	9	4	2	2	2	5	5	5	4	6	5	5	5	5	5	6	6	6	4	4	4	4	4	4	4	4	4	4	4	4	4	4	4	4	4	4	4	4	4	4	4	4	4
91312	91	#NULL!	2	2014	3	20	10	4	2	2	3	4	4	4	4	4	5	5	5	4	4	4	4	4	4	4	4	4	4	4	4	4	4	4	4	4	4	4	4	4	4	4	4	4	4	4	3	3	3
94192	94	#NULL!	2	2014	3	21	7	4	3	2	3	4	4	4	4	4	4	4	4	4	4	4	4	4	4	4	4	4	4	4	4	4	4	4	4	6	4	4	4	4	4	4	4	4	4	4	4	4	4
95105	95	2	2	2014	3	20	10	4	3	3	2	4	4	4	4	4	4	5	5	4	5	4	4	4	3	1	2	2	3	2	3	3	1	4	2	3	2	3	2	6	2	6	4	2	2	3	6	6	6
95132	95	#NULL!	2	2014	3	23	2	7	6	6	2	4	4	4	4	4	4	4	5	5	4	5	4	5	5	4	4	4	3	4	3	4	5	5	5	3	4	4	4	4	4	4	4	6	6	4	6	4	4
95133	95	1	2	2014	3	2	11	4	6	6	3	4	4	4	4	4	6	6	4	6	6	6	6	6	#NULL!	6	6	6	4	6	6	6	6	6	6	6	6	6	6	6	6	6	6	6	6	6	6	6	6
95145	95	2	2	2014	3	21	7	4	6	2	1	4	4	4	4	4	4	4	4	4	4	4	4	4	4	4	4	4	4	4	4	4	4	4	4	4	4	4	4	4	4	4	4	4	4	4	4	4	4
96053	96	2	2	2014	3	4	9	1	6	6	2	4	4	4	4	4	3	3	4	4	4	4	6	4	4	4	4	4	4	4	6	3	4	4	4	4	4	4	6	6	4	6	4	6	6	4	4	4	4
96121	96	2	2	2014	3	4	9	4	6	4	3	4	4	4	4	4	4	4	3	3	4	5	4	5	4	4	4	4	4	5	6	6	4	4	5	5	5	6	6	5	6	6	6	6	6	6	5	5	5
96158	96	2	2	2014	3	20	10	4	4	6	3	4	4	4	4	3	4	5	5	5	4	4	5	5	5	4	4	4	4	4	4	4	4	5	4	4	4	4	4	4	4	4	4	4	4	4	4	4	4
96244	96	#NULL!	2	2014	3	4	9	4	5	1	3	5	5	5	4	4	5	5	5	5	5	5	5	5	5	5	5	5	5	5	5	5	5	5	5	5	5	4	5	5	5	5	5	5	5	5	5	5	5
98027	98	#NULL!	2	2014	3	20	10	4	6	5	2	4	4	4	4	3	4	4	4	4	4	4	4	4	4	4	4	4	4	4	4	4	4	4	4	4	4	#NULL!	4	4	3	4	4	4	4	4	3	3	4
98122	98	#NULL!	2	2014	3	23	1	6	1	3	3	5	5	5	4	5	5	5	5	5	5	5	6	5	5	4	4	5	4	4	5	4	4	4	4	4	5	5	5	5	5	5	5	5	5	4	4	5	5
98267	98	2	2	2014	3	20	10	4	3	2	2	4	4	4	4	4	5	5	5	4	5	5	4	5	5	5	4	4	4	5	3	4	4	4	4	4	4	4	4	6	4	6	4	4	4	4	2	2	2
98330	98	2	2	2014	3	20	10	4	2	2	2	4	4	4	4	4	4	5	5	4	5	4	4	4	4	4	4	2	4	2	4	4	4	4	4	4	4	4	4	6	6	6	4	4	6	4	5	5	5
98331	98	2	2	2014	3	21	7	4	3	2	2	4	4	4	4	4	4	4	4	4	4	4	4	4	4	4	4	4	4	4	4	4	4	4	4	4	4	4	4	4	4	4	4	4	4	4	4	4	4
203094	203	2	2	2014	3	4	9	4	2	2	2	6	#NULL!	#NULL!	4	6	4	4	4	4	6	6	6	4	6	6	6	4	6	6	6	6	6	6	6	6	6	6	6	6	6	6	6	6	6	6	6	6	4
15062	15	#NULL!	2	2014	4	3	13	6	4	4	3	4	4	4	4	4	5	3	4	4	4	3	3	3	3	4	4	6	6	6	6	6	4	6	6	6	6	6	6	6	6	6	6	6	6	6	6	6	6
16229	16	#NULL!	2	2014	4	24	7	4	1	3	2	4	4	4	4	4	4	4	4	4	4	5	5	5	5	4	4	4	4	4	4	4	4	4	4	4	4	4	4	4	4	6	4	4	4	4	4	4	4
16266	16	#NULL!	2	2014	4	24	1	6	2	2	2	4	4	4	4	4	4	4	4	4	4	4	4	4	4	4	4	4	4	4	4	4	4	4	4	4	4	4	4	4	4	4	4	4	4	4	4	4	4
18126	18	2	2	2014	4	3	13	6	3	4	3	4	4	4	4	6	4	4	6	4	4	6	6	6	6	6	6	6	6	6	6	6	6	6	4	6	6	6	6	6	6	6	6	6	6	6	6	6	6
18412	18	1	2	2014	4	3	13	6	2	2	3	4	4	4	4	5	4	4	4	4	6	3	4	4	4	4	6	4	4	4	4	4	4	1	5	4	6	6	6	4	6	4	4	4	6	4	4	4	4
18494	18	#NULL!	2	2014	4	23	7	5	2	1	2	5	5	5	4	4	5	5	5	5	5	5	4	4	4	4	4	4	5	5	5	5	5	5	5	5	5	5	5	5	5	5	5	5	5	5	4	4	5
41104	41	#NULL!	2	2014	4	23	14	5	2	2	3	4	4	4	4	4	4	4	4	4	4	4	4	4	4	4	4	4	4	4	4	4	4	4	4	4	4	4	4	4	4	4	4	4	4	4	4	4	4
41158	41	2	2	2014	4	3	13	6	2	5	3	4	4	4	4	4	4	4	5	5	5	4	4	4	5	3	4	4	4	6	6	4	4	4	4	4	6	6	6	6	6	6	4	6	6	6	4	4	4
41173	41	2	2	2014	4	3	13	6	3	5	3	4	4	4	4	4	4	4	4	4	4	4	4	4	4	4	4	4	4	4	4	4	4	4	4	4	4	4	4	4	4	4	4	4	4	#NULL!	4	4	4
91085	91	2	2	2014	4	3	13	6	6	6	3	4	4	4	4	4	4	4	4	4	4	4	4	4	4	4	4	4	4	4	4	4	4	4	4	4	4	4	4	4	4	4	4	4	4	4	4	4	4
91202	91	2	2	2014	4	24	2	6	6	6	2	4	4	4	4	4	4	4	4	4	4	4	4	4	4	4	4	4	4	4	4	4	4	4	4	4	4	4	4	4	4	4	4	4	4	4	4	4	4
91220	91	2	2	2014	4	24	2	6	6	6	2	4	4	4	4	4	4	4	4	4	4	4	4	4	4	4	4	4	4	4	4	4	4	4	4	4	4	4	4	4	4	4	4	4	4	4	4	4	4
91321	91	2	2	2014	4	3	13	6	2	2	3	4	4	4	4	4	4	4	4	4	4	4	4	4	4	4	4	4	4	4	4	4	4	4	4	4	4	4	4	6	4	6	4	6	6	4	6	4	4
91326	91	2	2	2014	4	3	13	6	2	2	3	4	4	4	4	5	4	4	4	4	4	4	4	4	4	4	4	4	4	4	4	4	#NULL!	4	4	4	4	4	4	4	4	4	4	4	4	4	4	4	4
95052	95	2	2	2014	4	23	#NULL!	#NULL!	#NULL!	#NULL!	2	4	4	4	4	4	4	4	4	4	3	4	4	4	4	3	3	4	4	4	4	3	4	4	4	3	4	4	3	4	4	4	4	4	4	4	3	4	4
95190	95	2	2	2014	4	3	13	6	6	6	2	4	4	4	4	4	4	4	4	4	4	4	6	6	4	4	4	#NULL!	4	4	4	6	4	4	4	2	6	4	6	4	4	4	4	6	6	4	6	4	#NULL!
96039	96	2	2	2014	4	23	10	5	4	4	3	4	4	4	4	4	5	5	5	4	5	5	4	4	5	4	5	5	5	4	4	4	5	4	4	4	4	6	6	6	4	6	4	4	4	6	6	4	5
96105	96	#NULL!	2	2014	4	3	13	6	5	5	2	4	4	4	4	3	4	4	4	3	4	4	3	4	2	4	2	2	4	2	2	2	4	6	6	#NULL!	2	6	6	6	6	6	6	2	6	6	6	4	4
98189	98	2	2	2014	4	24	2	5	2	2	3	4	4	4	4	4	5	5	5	5	4	5	5	5	5	4	4	4	4	4	4	4	5	4	4	4	5	4	4	4	5	5	4	5	4	4	4	4	4
98216	98	2	2	2014	4	24	1	6	1	2	1	4	4	4	4	4	4	4	4	4	4	4	4	4	4	4	4	4	4	4	4	4	4	4	4	4	4	4	4	2	4	4	4	4	4	4	4	4	4
11146	11	2	1	2014	5	20	10	4	2	2	3	4	4	4	4	4	5	5	5	5	5	5	5	5	5	4	4	4	4	4	4	4	4	4	4	4	4	4	4	2	2	2	4	2	2	2	2	2	2
16095	16	#NULL!	1	2014	5	3	13	6	4	4	3	4	4	4	4	4	4	4	4	4	4	4	4	4	4	4	4	4	4	4	4	4	4	4	4	4	4	4	4	4	4	4	4	4	4	4	4	4	4
16320	16	#NULL!	1	2014	5	15	7	4	2	2	3	4	4	4	4	4	5	4	5	4	5	5	4	5	5	4	4	5	5	5	5	4	4	4	5	4	4	4	4	4	5	5	5	5	5	4	3	5	4
18024	18	2	1	2014	5	7	2	3	6	6	2	4	4	4	4	4	4	4	4	4	4	4	4	4	4	4	4	4	4	4	4	4	4	4	4	4	4	4	4	4	4	4	4	4	4	4	4	4	4
39029	39	1	1	2014	5	7	1	1	6	1	3	4	4	4	4	4	5	5	5	4	5	4	4	4	4	4	4	4	4	4	3	4	4	4	4	4	4	4	4	4	4	4	4	4	4	4	3	4	4
39030	39	1	1	2014	5	24	1	6	3	3	3	5	5	5	4	4	4	4	4	5	5	4	4	4	4	3	3	4	3	4	4	3	4	4	4	4	4	3	4	4	4	4	4	4	4	4	3	3	3
41059	41	1	1	2014	5	7	2	3	6	5	2	3	3	3	4	4	4	3	3	3	3	4	4	4	3	4	4	4	3	4	4	4	3	4	4	4	4	4	4	3	4	4	4	4	4	3	3	4	4
41063	41	1	1	2014	5	7	6	3	4	2	2	4	4	4	4	5	5	5	4	5	4	5	6	4	5	4	4	5	4	5	6	4	4	4	4	4	5	6	6	4	4	4	5	4	4	4	4	5	5
81039	81	2	1	2014	5	1	5	1	2	4	3	4	4	4	4	4	5	5	5	5	4	5	4	4	4	4	4	4	4	4	4	4	4	4	4	3	4	3	3	4	4	4	4	4	4	4	4	4	4
81070	81	2	1	2014	5	1	1	1	6	5	3	6	#NULL!	#NULL!	4	4	6	6	6	6	6	5	5	5	5	4	4	4	4	4	4	4	4	4	4	4	4	4	4	4	4	4	4	4	4	4	3	5	5
91169	91	1	1	2014	5	3	13	1	6	6	3	5	5	5	4	4	5	4	5	6	6	5	5	4	5	4	4	5	4	5	5	6	4	4	4	4	4	3	6	5	4	6	4	6	4	6	4	4	4
91349	91	#NULL!	1	2014	5	9	2	#NULL!	#NULL!	#NULL!	#NULL!	4	4	4	4	4	2	3	4	4	3	5	4	5	4	3	3	3	4	5	4	4	5	5	5	4	5	3	3	4	3	4	4	5	5	4	3	4	4
94079	94	1	1	2014	5	1	2	3	3	3	2	4	4	4	4	4	4	4	4	4	4	6	6	6	6	4	4	4	4	4	4	4	4	4	4	4	4	4	4	4	4	4	4	4	4	4	6	6	6
94174	94	1	1	2014	5	13	8	4	2	2	3	5	5	5	4	5	5	4	5	4	3	5	6	5	6	4	3	4	4	5	5	4	5	5	5	5	4	3	3	6	6	6	6	6	6	5	5	5	5
98174	98	1	1	2014	5	6	1	6	3	5	3	5	5	5	4	5	5	4	5	3	3	6	4	4	4	5	5	5	5	5	2	2	5	5	5	5	4	4	3	4	4	4	4	4	4	4	4	4	4
98193	98	1	1	2014	5	23	7	5	3	2	3	5	5	5	4	5	5	5	5	5	5	5	5	5	5	5	5	5	5	5	5	5	5	5	5	5	5	5	5	4	5	5	5	5	5	5	5	5	5
203051	203	2	1	2014	5	7	5	3	6	6	2	4	4	4	4	4	4	4	4	4	4	4	4	4	4	4	4	4	4	4	4	4	4	4	4	4	4	4	4	3	4	3	4	4	4	4	4	4	4
203088	203	2	1	2014	5	3	13	6	4	6	3	4	4	4	4	4	4	6	4	4	4	4	5	4	4	4	4	4	4	4	4	6	4	4	4	4	4	4	4	4	4	4	4	4	4	4	6	4	4
203126	203	2	1	2014	5	14	8	4	4	2	2	4	4	4	4	4	4	4	4	4	4	4	4	4	4	4	3	3	4	4	4	3	6	6	4	6	4	6	6	6	6	6	4	6	6	6	6	4	4
203152	203	#NULL!	1	2014	5	6	1	3	3	1	3	4	4	4	4	4	4	4	4	4	4	4	4	4	4	4	4	4	4	4	4	4	4	4	4	4	4	4	4	3	3	3	4	3	3	4	4	4	4
41166	41	2	2	2014	6	23	6	5	2	2	1	4	4	4	4	4	4	4	4	4	4	4	4	4	4	4	4	4	4	4	4	4	5	5	5	5	5	5	5	5	5	5	5	5	5	5	4	4	4
16031	16	2	2	#NULL!	2	7	#NULL!	#NULL!	#NULL!	#NULL!	#NULL!	4	4	4	4	4	4	4	4	4	4	4	4	4	4	4	4	4	4	4	4	4	4	4	4	4	4	4	4	4	4	4	4	4	4	4	3	4	4
18060	18	2	2	#NULL!	2	7	#NULL!	#NULL!	#NULL!	#NULL!	#NULL!	4	4	4	4	3	4	4	4	4	4	4	4	4	5	4	3	4	3	5	4	3	4	4	3	3	4	4	3	3	4	4	4	4	4	3	3	3	4
18170	18	#NULL!	2	#NULL!	2	16	#NULL!	#NULL!	#NULL!	#NULL!	#NULL!	5	5	5	4	4	4	4	5	5	5	4	4	4	4	4	4	4	5	5	4	4	4	5	4	4	4	4	6	4	4	4	4	4	4	4	6	4	4
18260	18	#NULL!	2	#NULL!	2	9	#NULL!	#NULL!	#NULL!	#NULL!	#NULL!	4	4	4	4	4	4	4	4	4	4	4	4	4	4	4	4	4	4	4	4	4	4	4	4	4	4	4	4	4	4	4	4	4	4	4	4	4	4
18300	18	2	2	#NULL!	2	9	#NULL!	#NULL!	#NULL!	#NULL!	#NULL!	4	4	4	4	4	4	4	4	4	4	#NULL!	#NULL!	#NULL!	#NULL!	5	5	5	5	5	5	5	5	5	5	5	5	5	5	5	5	5	5	5	5	5	4	4	4
18341	18	2	2	#NULL!	2	7	#NULL!	#NULL!	#NULL!	#NULL!	#NULL!	4	4	4	4	4	5	5	5	4	4	5	4	5	4	5	5	5	5	4	4	5	5	5	5	5	5	5	4	4	4	4	4	4	4	4	4	3	3
18376	18	#NULL!	2	#NULL!	2	7	#NULL!	#NULL!	#NULL!	#NULL!	#NULL!	4	4	4	4	4	4	4	4	4	4	5	4	4	4	4	4	4	4	4	4	3	4	4	4	4	4	4	4	3	4	4	4	4	4	4	4	3	4
27100	27	#NULL!	2	#NULL!	2	15	#NULL!	#NULL!	#NULL!	#NULL!	#NULL!	4	4	4	4	4	4	4	4	4	4	4	4	4	4	4	4	4	4	4	4	4	4	4	4	4	4	4	4	4	4	4	4	4	4	4	4	4	4
27104	27	#NULL!	2	#NULL!	2	7	#NULL!	#NULL!	#NULL!	#NULL!	#NULL!	4	4	4	4	4	3	4	4	4	3	4	4	4	4	2	2	2	3	2	2	2	3	2	2	2	4	3	3	4	3	3	4	3	3	3	3	4	4
81084	81	#NULL!	2	#NULL!	2	9	#NULL!	#NULL!	#NULL!	#NULL!	#NULL!	4	4	4	4	4	4	4	4	4	4	4	4	4	4	4	4	4	4	4	4	4	4	4	4	4	4	3	3	4	4	4	4	4	4	4	6	6	6
81085	81	#NULL!	2	#NULL!	2	7	#NULL!	#NULL!	#NULL!	#NULL!	#NULL!	4	4	4	4	4	4	4	4	4	4	4	4	4	4	4	4	4	4	4	4	4	4	4	4	4	4	3	4	4	4	4	4	4	2	3	3	4	4
82001	82	2	2	#NULL!	2	7	#NULL!	#NULL!	#NULL!	#NULL!	#NULL!	4	4	4	4	4	4	4	4	4	4	4	3	4	4	4	4	4	4	4	4	4	4	4	4	4	4	4	4	4	4	4	4	4	4	4	3	4	4
91230	91	2	2	#NULL!	2	6	#NULL!	#NULL!	#NULL!	#NULL!	#NULL!	6	#NULL!	#NULL!	4	4	5	5	4	5	5	5	5	5	6	5	5	5	5	4	4	4	5	5	5	5	5	5	5	6	6	6	5	5	5	5	1	4	4
94032	94	2	2	#NULL!	2	9	#NULL!	#NULL!	#NULL!	#NULL!	#NULL!	4	4	4	4	4	4	4	4	5	4	4	5	4	4	4	4	4	4	5	4	4	5	4	5	4	4	4	4	5	4	4	4	4	4	4	4	4	4
95126	95	#NULL!	2	#NULL!	2	23	#NULL!	#NULL!	#NULL!	#NULL!	#NULL!	4	4	4	4	6	4	5	4	4	4	3	3	3	3	4	4	4	4	4	4	4	4	6	6	4	6	6	6	6	4	6	4	4	6	6	6	4	4
95225	95	#NULL!	2	#NULL!	2	9	#NULL!	#NULL!	#NULL!	#NULL!	#NULL!	5	5	5	4	5	5	5	5	5	5	5	5	5	5	5	5	5	5	5	5	5	5	5	5	5	5	5	5	5	5	5	5	5	5	5	3	5	5
96034	96	2	2	#NULL!	2	7	#NULL!	#NULL!	#NULL!	#NULL!	#NULL!	4	4	4	4	4	4	4	4	4	4	4	6	4	4	4	4	4	4	4	4	4	4	4	4	4	4	4	4	4	4	4	4	4	4	4	4	4	4
96096	96	#NULL!	2	#NULL!	2	7	#NULL!	#NULL!	#NULL!	#NULL!	#NULL!	4	4	4	4	4	2	4	5	5	4	3	2	2	2	5	5	5	4	4	4	4	5	5	5	4	5	3	4	4	4	4	4	4	5	4	2	2	4
98291	98	2	2	#NULL!	2	7	#NULL!	#NULL!	#NULL!	#NULL!	#NULL!	4	4	4	4	5	4	4	4	5	4	4	4	4	4	5	5	5	4	4	4	4	5	5	5	4	5	3	4	4	4	4	5	4	5	4	2	4	4
18016	18	2	2	#NULL!	3	20	#NULL!	#NULL!	#NULL!	#NULL!	#NULL!	2	2	2	4	4	2	4	2	2	4	4	4	2	2	2	2	2	2	2	2	2	4	4	4	4	4	4	4	3	4	3	4	4	4	3	4	4	4
41093	41	#NULL!	2	#NULL!	3	4	#NULL!	#NULL!	#NULL!	#NULL!	#NULL!	4	4	4	4	4	4	4	4	4	4	4	4	4	4	4	4	4	4	4	4	6	4	4	4	4	6	6	6	4	4	4	6	6	6	6	6	6	4
91083	91	2	2	#NULL!	3	4	#NULL!	#NULL!	#NULL!	#NULL!	#NULL!	4	4	4	4	3	3	3	3	3	3	3	3	3	3	3	3	3	3	3	3	3	3	3	3	3	3	3	3	3	3	3	3	3	3	3	3	3	3
96014	96	#NULL!	2	#NULL!	3	4	#NULL!	#NULL!	#NULL!	#NULL!	#NULL!	4	4	4	4	3	4	4	4	4	3	3	3	4	4	4	3	5	4	5	3	3	4	5	5	5	4	4	3	4	4	3	4	3	4	4	5	4	4
98080	98	#NULL!	2	#NULL!	3	4	#NULL!	#NULL!	#NULL!	#NULL!	#NULL!	4	4	4	4	4	4	3	4	2	3	4	6	4	4	4	4	4	4	2	6	6	4	6	4	4	6	6	6	6	6	6	6	6	6	6	4	4	4
16198	16	2	2	#NULL!	4	3	#NULL!	#NULL!	#NULL!	#NULL!	#NULL!	4	4	4	4	4	4	4	4	4	4	4	4	4	4	4	4	4	4	4	4	4	4	4	4	4	4	4	4	4	4	4	4	4	4	4	4	4	4
16018	16	#NULL!	1	#NULL!	5	6	#NULL!	#NULL!	#NULL!	#NULL!	#NULL!	5	5	5	4	2	3	5	5	5	5	4	3	4	4	3	3	3	4	4	3	3	4	4	3	3	3	3	3	4	4	4	4	4	4	4	3	3	4
91008	91	1	1	#NULL!	5	1	#NULL!	#NULL!	#NULL!	#NULL!	#NULL!	4	4	4	4	1	5	4	4	5	4	5	4	4	4	2	3	1	2	1	2	3	3	2	2	3	4	4	3	4	4	4	4	3	4	4	4	4	4
94014	94	1	1	#NULL!	5	1	#NULL!	#NULL!	#NULL!	#NULL!	#NULL!	5	5	5	4	4	5	5	5	5	5	5	5	4	4	5	5	5	4	4	4	5	5	5	5	5	5	4	6	4	4	4	4	5	5	5	2	4	2
98060	98	1	1	#NULL!	5	1	#NULL!	#NULL!	#NULL!	#NULL!	#NULL!	5	5	5	4	5	4	4	4	5	4	4	3	4	4	4	4	4	3	4	#NULL!	3	4	6	4	4	6	4	6	4	4	6	4	6	4	4	4	5	5
11141	11	#NULL!	2	2014	1	1	14	1	2	2	3	5	5	5	4	4	5	5	5	4	5	5	5	5	5	5	5	5	5	5	5	5	5	5	5	5	5	5	5	5	5	5	5	5	5	5	5	5	5
96083	96	#NULL!	2	2014	1	1	2	3	6	6	2	4	4	4	4	4	4	4	4	4	4	4	4	4	4	2	2	4	4	4	2	2	4	4	4	4	2	2	2	4	4	4	4	4	4	4	2	2	2
11083	11	2	2	2014	2	6	2	3	3	3	2	4	4	4	4	4	4	4	4	4	3	4	4	4	4	4	4	4	3	4	4	4	4	4	4	4	4	4	3	4	4	4	4	4	4	4	4	4	4
11133	11	2	2	2014	2	9	#NULL!	5	3	2	2	5	5	5	4	5	5	5	5	5	4	5	5	5	5	4	5	4	5	5	5	5	4	4	4	4	4	4	4	4	4	4	4	4	4	4	4	4	4
15083	15	2	2	2014	2	9	2	5	6	2	2	4	4	4	4	4	4	4	4	4	4	3	3	3	3	4	4	3	3	5	4	4	5	5	5	4	4	5	5	4	4	5	5	5	5	5	6	6	6
18029	18	2	2	2014	2	7	2	3	3	3	2	4	4	4	4	4	5	5	5	5	5	5	4	5	4	4	3	5	4	5	4	3	4	4	5	5	3	4	3	4	4	5	5	3	4	4	5	5	5
18112	18	2	2	2014	2	7	2	3	6	6	2	5	5	5	4	5	5	5	5	5	5	5	5	5	5	5	5	4	4	5	4	4	5	5	5	5	4	4	4	5	5	5	5	5	5	5	4	4	4
18383	18	2	2	2014	2	7	2	3	5	6	3	4	4	4	4	4	4	4	4	4	4	4	4	#NULL!	4	4	4	4	4	4	4	4	4	4	4	4	4	4	4	4	4	4	4	4	4	3	2	6	4
18384	18	2	2	2014	2	7	7	3	6	2	2	4	4	4	4	5	5	5	5	5	4	5	6	5	4	4	3	5	5	4	5	6	5	4	5	5	6	6	6	5	4	4	4	5	6	5	4	5	4
18420	18	2	2	2014	2	7	7	3	2	2	2	4	4	4	4	4	4	4	4	4	4	4	4	4	4	3	3	4	4	4	4	4	4	4	4	4	4	4	4	4	4	4	4	4	4	4	4	4	4
18455	18	2	2	2014	2	7	2	3	5	2	2	4	4	4	4	4	4	4	5	4	5	4	4	4	4	5	5	5	5	5	5	4	5	5	5	5	5	5	6	4	5	5	5	4	4	4	4	4	4
27027	27	2	2	2014	2	7	2	3	4	4	2	3	3	3	4	4	4	4	4	3	4	4	3	5	4	3	3	3	4	4	2	3	3	3	2	3	3	2	3	4	3	2	4	2	2	2	3	5	2
27151	27	2	2	2014	2	7	2	3	6	6	2	4	4	4	4	4	4	4	4	4	4	4	4	4	4	2	2	4	2	4	4	2	2	3	3	3	3	2	2	2	4	4	4	4	3	3	2	4	4
27245	27	2	2	2014	2	7	2	3	6	6	2	4	4	4	4	4	4	4	4	4	4	4	4	4	4	4	4	4	4	4	4	4	4	4	4	4	4	4	4	4	4	4	4	4	4	4	4	4	4
41035	41	#NULL!	2	2014	2	6	2	3	2	2	2	4	4	4	4	4	4	4	4	5	4	2	4	4	4	4	3	4	4	4	3	4	4	4	4	3	3	3	3	4	#NULL!	3	4	4	4	4	4	4	3
41102	41	2	2	2014	2	7	2	3	5	5	3	5	5	5	4	4	5	5	5	5	5	5	5	5	5	5	5	5	5	5	4	4	5	5	5	5	5	4	4	5	5	5	5	5	5	5	4	4	5
41157	41	1	2	2014	2	7	6	3	4	2	2	4	4	4	4	4	3	3	4	4	3	3	3	4	3	3	3	3	4	4	3	3	3	4	4	4	4	4	4	4	4	4	4	4	4	4	3	3	3
41187	41	#NULL!	2	2014	2	7	5	3	1	1	2	5	5	5	4	5	5	5	5	5	5	5	5	5	5	5	5	5	5	5	5	5	5	5	5	5	5	5	5	5	5	5	5	5	5	5	1	3	2
81067	81	#NULL!	2	2014	2	7	2	3	6	5	2	4	4	4	4	4	4	4	4	4	4	4	4	4	4	4	4	4	4	4	4	4	4	4	4	4	4	4	4	4	4	4	4	4	4	4	3	4	4
82165	82	2	2	2014	2	15	7	4	2	2	3	4	4	4	4	4	5	5	5	5	4	4	3	4	4	4	3	4	4	4	3	4	5	5	4	4	3	4	3	4	4	3	4	4	4	5	1	2	2
91329	91	#NULL!	2	2014	2	7	2	3	2	2	2	4	4	4	4	2	5	5	4	5	4	5	5	4	5	5	3	5	5	5	4	3	5	5	5	3	5	5	4	3	5	3	5	4	4	4	4	3	4
94015	94	1	2	2014	2	6	2	3	4	3	2	4	4	4	4	4	4	4	4	4	4	4	4	4	4	4	4	4	4	4	4	4	4	4	4	4	4	4	4	4	4	4	4	4	4	4	4	4	4
95161	95	2	2	2014	2	7	1	3	3	3	2	4	4	4	4	6	4	4	#NULL!	5	5	5	6	4	4	4	4	5	5	5	4	6	5	4	4	4	4	6	4	5	4	4	4	4	4	3	3	4	4
95240	95	2	2	2014	2	7	2	3	2	2	2	4	4	4	4	4	4	4	4	4	4	4	4	4	4	4	4	4	4	4	4	4	4	4	4	4	4	4	4	4	4	4	4	4	4	4	4	4	4
96231	96	2	2	2014	2	7	2	3	2	2	2	4	4	4	4	4	4	4	4	4	4	4	4	4	4	4	4	4	4	4	4	4	4	4	4	4	4	4	4	4	4	4	4	4	4	4	4	4	4
98172	98	2	2	2014	2	7	2	3	4	2	3	4	4	4	4	4	4	4	4	4	4	4	4	4	4	4	4	4	4	4	4	4	4	4	4	4	4	4	4	4	4	4	4	4	4	4	4	4	4
98277	98	2	2	2014	2	7	2	3	2	2	2	5	5	5	4	4	5	5	4	5	4	5	4	4	5	4	4	4	4	4	4	4	4	4	4	4	4	4	4	5	4	4	4	5	4	4	4	4	4
98295	98	#NULL!	2	2014	2	16	7	4	2	2	2	5	5	5	4	5	5	5	5	5	5	5	5	5	5	4	4	4	4	4	4	4	4	4	4	4	4	4	4	4	4	5	4	4	5	4	4	4	5
18261	18	2	2	2014	3	21	7	4	2	2	2	4	4	4	4	5	4	4	4	4	4	4	4	#NULL!	4	4	4	4	4	4	4	4	4	4	4	4	4	4	4	4	4	4	4	4	4	4	4	4	4
91300	91	#NULL!	2	2014	3	20	10	4	5	2	2	4	4	4	4	4	2	2	2	2	2	4	3	4	4	3	3	3	3	4	3	3	4	4	3	5	4	4	5	3	2	3	3	5	4	2	2	4	4
96078	96	2	2	2014	3	20	10	4	6	4	3	5	5	5	4	2	5	4	4	5	5	5	5	5	5	4	5	5	5	5	6	5	4	4	4	4	4	4	4	4	4	5	4	4	4	4	4	4	4
18318	18	#NULL!	2	2014	4	23	7	5	4	4	3	4	4	4	4	#NULL!	5	4	4	4	4	4	4	4	4	4	4	5	4	4	4	4	4	4	4	4	6	4	6	4	4	4	4	4	4	4	4	4	4
41147	41	2	2	2014	4	3	13	6	1	2	3	5	5	5	4	4	#NULL!	5	5	5	5	5	5	5	5	#NULL!	#NULL!	#NULL!	#NULL!	#NULL!	#NULL!	#NULL!	4	4	4	4	4	4	4	6	4	4	4	4	4	4	3	4	4
27547	27	1	1	2014	5	6	2	3	6	6	1	4	4	4	4	4	4	4	4	4	4	4	4	4	4	4	4	4	4	4	4	4	3	4	4	4	3	3	4	4	4	4	4	4	4	4	3	4	4
27555	27	2	1	2014	5	7	2	3	2	2	2	4	4	4	4	4	5	4	4	5	4	4	4	4	4	5	4	4	4	4	4	4	4	4	4	4	4	4	4	4	4	4	4	4	4	4	4	4	4
41031	41	1	1	2014	5	20	10	1	6	6	2	4	4	4	4	4	4	3	4	3	4	4	4	5	5	4	3	4	4	4	4	3	4	4	4	3	4	3	2	4	3	3	4	4	4	3	3	4	3
81103	81	#NULL!	1	2014	5	7	2	3	2	3	2	4	4	4	4	4	4	4	4	4	3	4	3	4	4	4	4	4	4	4	4	4	4	4	4	4	4	4	4	4	4	4	4	4	4	3	3	4	4
82133	82	1	1	2014	5	7	1	1	4	3	2	4	4	4	4	4	4	4	4	4	4	4	4	3	4	4	4	4	4	4	4	4	4	4	4	4	6	4	6	4	4	4	4	6	4	4	4	4	4
18011	18	2	2	#NULL!	2	7	#NULL!	#NULL!	#NULL!	#NULL!	#NULL!	5	5	5	4	4	4	5	5	5	4	5	4	4	5	4	4	4	5	5	5	4	4	4	5	5	5	5	5	4	4	4	4	4	5	4	4	4	4
98093	98	#NULL!	2	#NULL!	2	7	#NULL!	#NULL!	#NULL!	#NULL!	#NULL!	5	5	5	4	4	5	5	5	5	5	5	4	4	5	5	5	5	5	5	4	4	5	4	4	4	4	5	4	4	4	4	4	4	4	4	4	4	4
18169	18	2	2	2014	1	1	7	1	5	3	3	3	3	3	4	2	4	4	4	5	3	4	3	4	2	3	2	3	4	5	2	2	4	2	4	3	4	2	2	4	3	4	4	2	4	4	3	4	3
11059	11	#NULL!	2	2014	2	7	2	3	6	5	1	4	4	4	4	4	4	4	4	4	4	3	3	4	3	4	4	4	4	4	3	4	4	4	4	4	4	4	4	4	4	4	4	4	4	4	4	4	3
11136	11	2	2	2014	2	9	#NULL!	5	3	3	3	5	5	5	4	4	4	4	4	4	5	5	5	5	5	4	4	4	5	5	5	4	5	4	5	5	6	5	4	6	4	4	5	5	4	5	6	6	4
16077	16	1	2	2014	2	7	6	3	4	4	3	4	4	4	4	5	5	5	5	5	5	5	3	4	4	5	4	5	5	5	4	5	5	4	4	5	4	4	4	4	4	4	4	3	3	3	4	4	4
16226	16	2	2	2014	2	7	2	3	6	3	2	6	#NULL!	#NULL!	4	4	4	4	4	4	4	4	4	4	4	4	6	4	4	4	3	4	4	4	4	4	6	6	6	4	4	4	4	4	4	4	6	4	4
16317	16	2	2	2014	2	7	2	3	2	2	2	5	5	5	4	4	4	5	5	5	5	4	4	4	4	4	4	5	4	4	4	5	5	4	4	4	3	4	4	4	4	4	4	4	4	4	3	4	4
18215	18	2	2	2014	2	7	2	3	6	6	3	4	4	4	4	5	5	5	5	5	5	5	5	5	5	5	4	5	5	5	4	5	5	5	5	4	5	4	5	5	5	5	5	5	5	5	5	5	5
27227	27	2	2	2014	2	7	2	3	6	6	3	4	4	4	4	4	2	2	4	4	2	4	4	4	4	2	2	2	4	2	2	4	2	4	4	4	4	4	4	4	4	4	4	3	4	4	4	4	4
27328	27	2	2	2014	2	6	2	3	3	3	2	5	5	5	4	4	4	5	5	5	5	5	5	5	5	5	4	4	5	5	5	5	4	5	4	4	4	4	4	4	4	4	5	4	4	4	4	4	4
27341	27	2	2	2014	2	7	2	3	3	3	2	2	2	2	4	2	2	2	4	4	2	2	4	5	4	2	3	4	4	4	4	4	4	4	4	2	4	2	2	4	2	2	4	4	2	2	3	4	4
27686	27	#NULL!	2	2014	2	7	2	3	2	2	3	4	4	4	4	4	4	4	4	4	4	5	5	5	5	4	4	4	4	4	4	4	4	4	4	4	4	4	4	4	4	4	4	4	4	4	3	3	4
35001	35	#NULL!	2	2014	2	7	2	3	2	1	3	4	4	4	4	5	5	5	5	5	4	5	5	5	5	4	4	4	4	4	5	5	4	5	5	5	5	4	5	4	5	5	5	5	5	5	4	5	5
41026	41	2	2	2014	2	7	2	3	4	3	2	5	5	5	4	4	5	5	5	5	4	4	4	5	5	4	4	5	5	5	5	5	4	5	5	4	4	5	4	5	5	5	5	5	2	4	3	4	4
41032	41	2	2	2014	2	7	2	3	6	6	2	5	5	5	4	4	5	5	5	5	5	5	5	5	5	5	5	5	5	5	5	5	5	5	5	5	5	5	5	5	5	5	5	5	5	5	4	4	4
41083	41	2	2	2014	2	9	2	5	6	6	2	4	4	4	4	6	4	4	4	4	4	4	4	4	4	4	4	4	4	2	2	2	4	2	4	4	3	3	6	4	4	3	4	4	3	6	4	4	4
41086	41	2	2	2014	2	9	2	5	6	6	2	4	4	4	4	4	4	4	4	4	4	4	4	4	4	4	4	4	4	4	4	#NULL!	4	5	5	4	4	4	4	4	4	4	4	4	4	4	3	4	4
41097	41	2	2	2014	2	7	2	3	6	6	2	4	4	4	4	4	4	4	4	4	4	4	4	4	4	4	4	4	4	4	4	4	4	4	4	4	4	4	4	4	4	4	4	4	4	4	4	4	4
81044	81	#NULL!	2	2014	2	7	2	3	5	5	2	4	4	4	4	4	4	4	4	4	4	4	4	4	4	4	4	4	4	4	3	3	4	4	4	4	4	3	3	4	4	4	4	4	4	3	3	4	4
81113	81	2	2	2014	2	9	2	5	5	5	2	4	4	4	4	4	5	4	4	5	4	2	2	3	4	4	4	4	4	4	4	4	4	4	4	4	4	4	4	4	4	4	4	4	4	4	2	2	2
81125	81	2	2	2014	2	7	2	3	2	2	2	4	4	4	4	2	4	2	4	4	4	4	4	4	3	4	2	4	4	4	3	3	4	4	4	4	4	3	2	4	4	4	4	4	4	4	2	3	3
91383	91	#NULL!	2	2014	2	9	12	5	1	1	2	4	4	4	4	4	5	4	5	5	5	5	4	5	5	4	4	4	4	4	4	4	4	4	4	4	4	4	4	4	4	4	4	4	4	3	4	4	4
95047	95	2	2	2014	2	6	2	3	3	3	3	4	4	4	4	4	4	4	4	4	4	4	4	4	4	4	4	4	4	4	4	4	3	3	4	4	4	4	4	5	4	4	4	4	4	4	4	3	4
96099	96	#NULL!	2	2014	2	6	2	3	6	6	2	4	4	4	4	4	4	4	4	4	4	4	4	4	2	4	4	4	4	4	4	4	4	4	4	4	4	4	4	4	4	4	4	4	4	4	4	4	4
96205	96	2	2	2014	2	7	2	3	3	2	2	5	5	5	4	4	4	5	5	5	5	5	5	5	4	5	5	5	5	5	5	5	4	4	4	4	4	4	4	4	4	4	4	4	4	4	4	4	4
98006	98	#NULL!	2	2014	2	7	2	3	3	3	3	4	4	4	4	4	4	4	4	4	4	4	4	4	4	4	4	4	4	4	4	4	4	4	4	4	4	4	4	4	4	4	4	4	4	4	3	4	4
98185	98	2	2	2014	2	15	7	4	2	2	3	4	4	4	4	5	5	5	5	5	5	5	5	5	5	4	4	4	4	5	4	4	5	5	5	5	5	5	5	5	5	4	4	4	4	4	5	5	4
16147	16	2	2	2014	3	20	10	4	6	6	2	5	5	5	4	4	5	5	5	5	4	5	4	4	5	4	3	5	4	5	4	4	5	5	4	4	4	3	4	4	4	4	4	4	4	4	4	4	4
15071	15	2	1	2014	5	7	15	3	6	2	2	5	5	5	4	4	5	5	5	5	5	5	5	5	5	4	4	4	5	5	5	3	5	5	5	5	4	5	4	5	5	5	5	5	5	5	4	4	4
16199	16	2	1	2014	5	7	1	3	6	3	2	5	5	5	4	4	5	5	4	4	4	4	4	4	4	5	4	5	4	5	5	3	5	4	4	4	4	4	4	4	4	4	4	4	3	4	4	4	4
35108	35	#NULL!	1	2014	5	24	1	6	5	2	3	4	4	4	4	4	4	4	2	2	2	2	6	6	2	4	4	4	4	4	4	4	4	4	4	4	4	4	4	4	4	4	4	4	4	4	2	2	4
39068	39	#NULL!	1	2014	5	1	2	1	6	1	3	3	3	3	4	5	5	4	4	4	4	5	5	5	5	4	4	4	4	4	4	4	5	5	4	4	4	4	4	4	4	4	4	4	4	4	4	4	4
81043	81	#NULL!	1	2014	5	7	#NULL!	3	4	4	2	3	3	3	4	3	3	4	4	4	4	3	3	3	3	4	3	3	3	4	3	3	4	4	4	3	4	3	3	4	3	3	4	4	3	3	3	3	3
82004	82	1	1	2014	5	7	2	3	6	6	2	4	4	4	4	4	4	4	4	4	4	2	4	4	4	4	4	4	2	4	4	2	4	4	4	4	4	4	3	4	4	4	4	4	4	4	3	4	4
91191	91	#NULL!	1	2014	5	3	13	4	6	3	3	5	5	5	4	4	6	5	5	4	4	5	5	5	5	4	4	4	4	6	6	5	4	4	5	6	6	5	6	4	4	5	5	5	6	4	6	6	5
98137	98	1	1	2014	5	6	2	3	6	6	3	4	4	4	4	4	4	4	4	4	4	4	4	4	4	4	4	4	4	4	4	4	4	4	4	4	4	4	4	4	4	4	4	4	4	4	5	4	4
203133	203	1	1	2014	5	15	7	4	4	2	3	5	5	5	4	4	5	5	5	5	4	5	5	5	4	4	3	4	5	5	4	4	5	4	4	4	4	4	4	3	4	4	5	5	5	4	3	5	5
98127	98	#NULL!	2	#NULL!	2	9	#NULL!	#NULL!	#NULL!	#NULL!	#NULL!	4	4	4	4	4	4	4	4	4	4	4	4	4	4	4	4	4	4	4	4	4	4	4	4	4	4	4	4	4	4	4	4	4	4	4	4	4	4
16057	16	#NULL!	1	#NULL!	5	7	#NULL!	#NULL!	#NULL!	#NULL!	#NULL!	5	5	5	4	4	4	5	5	5	4	5	6	4	4	4	5	5	4	4	6	4	4	4	5	4	6	3	6	4	4	6	3	3	3	3	4	4	4
35010	35	#NULL!	1	#NULL!	5	7	#NULL!	#NULL!	#NULL!	#NULL!	#NULL!	5	5	5	4	5	4	5	3	4	5	5	5	5	5	5	5	5	5	5	5	5	4	5	5	5	5	6	6	5	5	5	5	5	5	4	3	4	4
41066	41	2	2	2014	1	1	2	3	2	2	2	4	4	4	4	4	5	4	5	5	5	4	4	4	4	4	4	4	4	4	4	4	4	4	4	4	4	4	4	4	4	4	4	4	4	4	4	4	4
27176	27	#NULL!	2	2014	2	7	2	1	6	6	2	4	4	4	4	4	4	4	4	4	4	4	4	4	4	4	4	4	4	4	4	4	4	4	4	4	4	4	4	4	4	4	4	4	4	4	3	4	4
41082	41	2	2	2014	2	6	2	3	6	6	2	5	5	5	4	4	5	5	5	5	4	5	5	5	5	4	4	5	4	4	2	4	4	4	4	4	4	4	4	4	4	4	4	4	4	4	3	4	4
91302	91	2	2	2014	2	7	2	3	2	2	2	5	5	5	4	4	5	5	5	4	4	4	4	4	4	4	4	4	4	4	4	4	4	4	4	4	4	4	4	4	4	4	4	4	4	4	4	4	4
94193	94	2	2	2014	2	18	5	2	6	2	3	#NULL!	#NULL!	#NULL!	4	4	4	4	4	4	4	4	4	#NULL!	4	4	4	4	4	4	4	4	4	3	4	4	4	4	4	4	4	4	4	4	4	#NULL!	4	4	4
95091	95	2	2	2014	2	9	2	5	3	3	2	5	5	5	4	4	4	4	5	4	4	4	5	4	4	4	4	4	4	4	4	4	4	4	5	4	4	4	4	5	5	4	5	5	4	4	4	4	4
98084	98	2	2	2014	2	7	2	3	6	4	3	5	5	5	4	4	4	5	5	5	5	5	5	5	5	5	5	5	5	5	5	5	#NULL!	#NULL!	#NULL!	#NULL!	#NULL!	#NULL!	#NULL!	4	5	5	5	5	5	5	5	5	5
98170	98	#NULL!	2	2014	2	7	2	3	4	4	3	#NULL!	#NULL!	#NULL!	4	4	4	4	4	4	4	4	4	4	4	4	4	4	4	4	4	4	4	4	4	4	4	4	4	4	4	4	4	4	4	4	4	4	4
91310	91	#NULL!	2	2014	3	20	10	4	6	2	3	4	4	4	4	4	5	5	4	4	4	4	4	4	4	4	4	4	3	4	4	4	4	4	4	4	5	4	3	4	4	4	4	4	4	4	4	4	4
11023	11	1	1	2014	5	9	2	5	5	3	2	4	4	4	4	2	4	4	4	4	4	4	4	4	4	4	4	4	4	4	4	4	4	4	4	4	4	4	4	4	4	4	4	4	4	4	4	4	4
16093	16	#NULL!	1	2014	5	13	8	4	6	6	3	4	4	4	4	4	4	4	4	4	4	4	4	4	4	4	4	4	4	4	4	4	4	4	4	4	4	4	4	4	4	4	4	4	4	4	4	4	4
81068	81	1	1	2014	5	6	2	3	6	6	2	4	4	4	4	4	4	4	4	4	4	4	4	4	4	5	5	5	5	5	5	5	5	5	5	5	5	5	5	5	5	5	5	5	5	4	6	6	6
91018	91	1	1	2014	5	6	2	3	3	3	3	4	4	4	4	4	5	5	5	5	4	4	4	4	4	4	4	4	4	4	4	4	5	5	5	4	5	4	3	4	5	4	4	4	4	3	4	4	4
91096	91	#NULL!	1	2014	5	6	2	3	4	4	2	5	5	5	4	4	4	4	4	4	5	4	4	4	4	4	4	4	4	4	4	4	5	5	4	4	4	4	4	4	4	4	4	4	4	4	4	4	4
91303	91	1	1	2014	5	10	7	4	2	2	3	4	4	4	4	2	4	4	4	3	3	4	4	4	4	4	4	4	4	3	4	4	3	4	3	3	4	4	3	4	4	4	4	3	3	3	4	4	3
91317	91	1	1	2014	5	15	7	4	2	2	3	4	4	4	4	4	4	4	4	3	4	4	6	6	6	6	4	4	4	4	4	4	3	2	4	4	4	2	6	4	4	4	4	6	2	6	4	6	6
91330	91	2	1	2014	5	7	2	3	6	2	2	4	4	4	4	4	4	4	4	4	4	5	5	5	5	2	3	4	4	4	4	4	2	3	3	2	3	3	3	4	4	4	3	4	3	3	2	3	3
95044	95	1	1	2014	5	6	2	3	4	4	3	5	5	5	4	4	4	5	5	5	4	5	5	5	5	4	4	5	4	4	5	4	4	4	4	4	4	5	4	4	4	4	4	4	4	4	3	4	4
95057	95	1	1	2014	5	16	7	4	3	4	2	4	4	4	4	4	4	4	4	4	4	4	4	4	4	4	4	4	4	4	4	4	4	4	4	4	4	4	4	4	4	4	4	4	4	4	3	4	2
96082	96	2	1	2014	5	1	1	1	6	6	3	5	5	5	4	4	6	6	6	6	6	5	5	5	5	5	5	5	5	5	5	4	4	5	5	5	5	5	5	4	5	5	5	5	4	5	5	4	4
16291	16	2	2	2014	2	7	2	3	2	2	2	4	4	4	4	4	4	4	4	4	4	4	4	4	4	4	4	4	4	4	4	4	4	4	4	4	4	4	4	4	4	4	4	4	4	4	2	4	4
18046	18	2	2	2014	2	7	2	3	3	3	2	4	4	4	4	4	4	4	4	4	4	4	4	4	4	4	4	4	4	4	4	4	4	4	4	4	4	4	6	4	4	4	4	4	4	4	4	4	4
27115	27	2	2	2014	2	7	2	3	6	6	1	4	4	4	4	4	4	4	4	4	4	4	4	4	4	4	4	4	4	4	4	4	4	4	4	4	4	4	4	4	4	4	4	4	4	4	4	4	4
27317	27	#NULL!	2	2014	2	7	6	3	4	3	2	4	4	4	4	4	4	4	4	4	4	4	4	4	4	4	4	4	4	4	4	4	4	4	4	4	4	4	4	4	4	4	4	4	4	4	4	4	4
27336	27	#NULL!	2	2014	2	7	4	3	6	2	3	4	4	4	4	4	4	4	4	4	4	4	4	4	6	4	6	4	4	4	4	4	4	4	4	4	4	4	4	4	4	4	4	4	4	4	6	6	6
41087	41	#NULL!	2	2014	2	7	6	1	1	4	2	5	5	5	4	5	5	5	5	5	5	5	5	4	4	5	5	5	5	5	5	5	5	5	5	5	5	5	5	4	5	5	5	5	5	5	5	5	5
203029	203	2	2	2014	2	7	2	3	6	6	2	4	4	4	4	4	4	4	4	4	4	4	4	4	4	4	4	4	4	4	4	4	4	4	4	4	4	4	4	4	4	4	4	4	4	4	4	4	4
91372	91	#NULL!	2	2014	4	23	7	4	1	2	3	4	4	4	4	4	5	5	5	5	5	4	4	4	4	4	4	4	4	5	5	4	5	5	5	5	4	4	4	4	4	4	4	5	5	5	3	3	4
91387	91	#NULL!	1	2014	5	6	2	3	1	1	2	4	4	4	4	4	5	4	4	5	4	4	4	4	3	4	4	4	4	4	4	4	4	4	4	4	4	4	#NULL!	4	4	4	4	4	4	4	4	4	4
95092	95	1	1	2014	5	23	7	5	4	2	3	5	5	5	4	4	4	4	5	5	5	5	5	5	5	4	4	4	5	5	4	4	4	4	4	4	4	4	4	4	4	4	4	4	4	4	4	4	4
98303	98	1	1	2014	5	15	7	4	2	2	3	5	5	5	4	5	5	5	5	5	5	5	5	5	5	4	4	5	4	5	5	5	5	5	5	5	5	4	4	5	5	5	5	4	2	4	4	4	5
203081	203	#NULL!	1	2014	5	7	2	3	4	4	3	5	5	5	4	4	4	4	5	5	5	4	4	4	4	4	4	4	4	4	4	4	4	4	4	4	4	4	4	4	4	4	4	4	4	4	4	4	4
18191	18	2	2	2014	2	7	2	3	2	2	2	4	4	4	4	4	4	4	4	4	4	4	4	#NULL!	4	4	4	4	4	4	4	4	4	4	4	4	4	4	4	4	4	4	4	4	4	4	4	4	4
18387	18	2	2	2014	2	9	7	5	4	3	2	5	5	5	4	4	4	4	4	4	4	4	4	4	4	4	4	4	4	4	4	4	4	4	4	4	4	4	4	4	4	4	2	4	4	4	4	4	4
27464	27	2	2	2014	2	7	6	3	5	2	2	6	#NULL!	#NULL!	4	4	4	4	4	4	4	4	4	4	4	4	4	4	4	4	4	4	4	4	4	4	4	4	6	4	4	4	4	4	4	4	6	5	5
41050	41	1	2	2014	2	7	2	3	6	6	2	4	4	4	4	4	4	4	4	4	4	4	4	3	4	4	4	4	4	4	4	4	4	4	4	4	4	4	4	4	4	3	4	4	4	3	4	3	4
41216	41	#NULL!	2	2014	2	10	7	4	3	3	2	4	4	4	4	4	4	4	4	4	4	4	4	4	4	4	4	4	4	4	4	4	4	4	4	4	4	4	4	4	4	4	4	4	4	4	4	4	4
81002	81	1	1	2014	5	1	2	1	6	6	2	5	5	5	4	3	5	5	5	5	5	5	5	4	4	5	4	5	4	5	4	4	5	4	4	4	4	4	3	5	5	4	5	4	4	3	4	5	4
96217	96	#NULL!	1	2014	5	13	8	4	2	2	3	4	4	4	4	4	4	4	4	4	4	4	4	4	4	4	6	4	4	4	4	4	4	6	6	4	4	6	4	4	4	4	4	6	4	6	4	4	4
27031	27	2	2	2014	2	7	2	3	6	6	2	4	4	4	4	4	4	4	5	6	3	5	5	6	6	5	4	5	5	4	4	4	4	4	4	5	5	4	5	5	5	5	5	4	4	4	5	5	5
27069	27	#NULL!	2	2014	2	7	2	3	6	6	3	4	4	4	4	4	4	4	4	4	3	4	4	4	4	4	4	4	4	4	4	4	4	3	4	4	4	4	4	4	4	4	4	4	4	4	2	4	4
18128	18	#NULL!	1	2014	5	11	7	4	4	3	2	5	5	5	4	4	5	4	5	4	4	4	4	5	5	4	3	4	4	4	4	4	3	4	4	4	3	3	3	4	4	4	4	4	4	4	2	4	4
96233	96	1	1	2014	5	7	2	3	2	2	2	5	5	5	4	5	5	5	5	5	5	5	4	6	4	4	4	5	5	5	4	4	5	5	5	5	4	4	4	4	4	4	4	4	5	4	5	4	4
94146	94	1	1	2014	5	7	2	3	3	2	2	4	4	4	4	4	5	4	4	4	4	4	4	4	4	5	5	5	5	5	5	5	5	5	5	5	5	5	5	5	5	5	5	5	5	5	4	4	4
81013	81	#NULL!	1	#NULL!	5	9	#NULL!	#NULL!	#NULL!	#NULL!	#NULL!	4	4	4	4	4	4	4	4	4	4	4	4	4	4	4	4	4	4	4	4	4	4	4	4	4	3	3	4	4	4	4	4	4	3	4	3	3	4
94099	94	2	2	2014	2	7	5	3	2	5	2	4	4	4	4	4	4	4	4	4	4	4	4	4	4	4	4	4	4	4	4	4	4	4	4	4	4	4	4	4	4	4	4	4	4	4	4	4	4
27567	27	#NULL!	2	2014	4	3	13	6	3	3	3	4	4	4	4	6	4	4	4	4	4	4	4	4	6	4	6	6	4	6	6	4	6	6	6	6	6	4	4	6	6	6	4	6	6	6	4	4	4
27509	27	2	2	#NULL!	2	7	#NULL!	#NULL!	#NULL!	#NULL!	#NULL!	6	#NULL!	#NULL!	4	4	5	5	5	5	4	5	5	5	5	5	5	5	5	5	5	5	5	5	4	5	5	5	5	5	5	5	5	5	5	4	4	5	4
203096	203	#NULL!	1	2014	5	1	1	1	3	3	3	4	4	4	4	4	4	3	4	4	4	4	4	4	4	4	4	5	4	4	4	4	4	5	4	4	4	4	4	4	4	4	5	4	5	4	4	5	4
81025	81	2	2	#NULL!	2	7	#NULL!	#NULL!	#NULL!	#NULL!	#NULL!	4	4	4	4	4	4	4	5	4	4	4	4	3	4	4	3	4	4	4	4	3	3	3	4	4	4	3	3	4	4	4	4	4	4	3	3	3	4
98030	98	2	2	2014	2	9	2	5	3	3	2	4	4	4	4	4	4	4	4	4	4	4	4	4	4	4	4	4	4	4	4	4	4	4	4	4	4	4	4	4	4	4	4	4	4	4	4	4	4
18124	18	1	1	2014	5	1	1	1	5	6	3	5	5	5	4	3	4	4	4	4	4	5	4	4	4	5	4	5	4	4	5	4	4	5	4	5	4	3	4	5	5	4	5	4	5	4	4	5	3
41246	41	#NULL!	2	2014	4	23	6	6	1	1	1	3	3	3	3	4	4	4	4	3	4	3	3	3	3	4	3	4	4	4	3	3	#NULL!	#NULL!	#NULL!	#NULL!	#NULL!	#NULL!	#NULL!	#NULL!	#NULL!	#NULL!	#NULL!	#NULL!	#NULL!	#NULL!	#NULL!	#NULL!	#NULL!
27016	27	2	2	#NULL!	3	21	#NULL!	#NULL!	#NULL!	#NULL!	#NULL!	3	3	3	3	3	2	2	5	2	4	3	3	3	2	3	3	3	3	4	4	4	4	5	5	4	4	4	3	6	4	6	6	6	6	3	#NULL!	#NULL!	#NULL!
15006	15	2	2	2014	1	1	1	1	2	3	2	5	5	5	3	5	6	6	6	6	6	6	6	6	6	5	5	5	5	5	5	6	5	5	5	5	5	6	6	5	5	5	5	5	5	5	3	5	5
18014	18	2	2	2014	1	1	8	1	6	6	3	6	#NULL!	#NULL!	3	3	4	4	4	3	3	4	6	6	4	6	6	6	6	6	6	2	2	6	6	2	6	6	6	6	6	6	6	6	6	6	4	4	6
27359	27	2	2	2014	1	1	2	1	6	3	3	6	#NULL!	#NULL!	3	4	4	4	4	3	4	3	6	4	6	3	3	4	4	4	3	4	3	3	4	4	4	4	4	4	4	4	4	4	4	4	3	4	4
41007	41	2	2	2014	1	1	1	1	4	3	3	6	#NULL!	#NULL!	3	3	6	5	5	6	6	5	6	4	3	6	6	6	6	6	6	6	4	4	4	4	4	4	6	6	6	6	4	4	4	6	2	4	4
81073	81	2	2	2014	1	1	2	1	6	6	3	3	3	3	3	3	3	3	3	3	3	4	4	4	4	4	4	4	4	4	4	4	4	4	4	4	4	4	4	4	4	4	4	4	4	4	4	4	4
82048	82	2	2	2014	1	1	1	1	4	4	3	3	3	3	3	4	6	4	4	4	4	4	#NULL!	#NULL!	4	6	6	4	4	3	6	6	4	4	4	3	6	6	6	6	3	6	4	3	6	6	4	4	4
98167	98	#NULL!	2	2014	1	1	11	4	3	3	3	4	4	4	3	4	4	4	4	3	3	3	3	4	3	3	3	3	4	4	4	4	4	5	4	3	4	4	3	6	6	3	3	3	3	3	4	3	4
15065	15	#NULL!	2	2014	2	9	1	5	4	2	3	4	4	4	3	4	4	4	4	4	4	4	4	2	3	4	4	4	4	4	4	4	4	4	4	4	4	4	4	4	4	4	4	4	4	4	2	3	4
18328	18	2	2	2014	2	15	7	4	2	2	3	3	3	3	3	3	4	5	5	5	4	3	3	3	4	3	3	3	2	4	3	3	3	4	4	3	6	6	6	6	6	6	3	4	4	4	6	6	6
27074	27	2	2	2014	2	7	6	3	3	3	2	3	3	3	3	2	4	4	6	5	5	5	5	5	5	4	4	4	4	4	4	5	5	5	5	5	5	5	5	3	4	4	4	4	4	3	3	4	3
94178	94	2	2	2014	2	7	2	3	2	2	2	4	4	4	3	2	4	4	4	5	4	5	5	5	5	3	3	4	4	4	4	4	4	4	5	4	4	4	3	4	4	4	4	4	4	4	4	4	4
98136	98	2	2	2014	2	7	15	3	6	6	2	5	5	5	3	4	4	4	4	4	4	5	3	4	3	4	4	4	4	4	4	4	5	5	5	4	6	6	6	5	5	5	5	5	5	5	5	5	5
18085	18	2	2	2014	3	25	10	5	3	3	3	4	4	4	3	5	4	4	4	3	4	4	4	3	2	4	4	4	4	4	4	4	4	4	4	2	6	6	3	3	3	3	3	3	3	3	1	2	3
27498	27	2	2	2014	3	21	7	4	3	2	2	6	#NULL!	#NULL!	3	4	6	6	6	6	6	6	6	6	6	6	6	6	6	6	6	6	6	6	6	6	6	6	6	6	6	6	6	6	6	6	6	6	6
27540	27	2	2	2014	3	2	11	4	6	2	3	6	#NULL!	#NULL!	3	6	2	6	3	6	6	6	6	6	4	4	6	6	4	3	6	6	6	4	6	6	6	6	6	6	6	6	6	4	6	6	6	6	6
41094	41	1	2	2014	3	4	9	4	3	2	3	2	2	2	3	4	2	3	1	1	2	3	3	3	2	6	6	6	6	6	6	6	3	2	3	1	3	2	2	6	6	6	6	6	6	6	6	6	6
82203	82	2	2	2014	3	4	#NULL!	4	3	2	2	6	#NULL!	#NULL!	3	2	2	3	4	2	2	2	2	3	2	2	3	6	3	3	6	6	6	6	3	3	4	2	6	6	3	6	4	3	4	2	2	3	3
98390	98	#NULL!	2	2014	3	4	9	4	2	2	3	4	4	4	3	3	2	3	3	2	3	4	3	3	2	2	4	6	6	6	6	4	4	6	4	6	6	6	6	6	4	6	6	6	6	6	4	6	4
203129	203	2	2	2014	3	4	9	4	2	2	3	6	#NULL!	#NULL!	3	5	6	6	4	4	4	4	6	4	4	6	6	4	4	5	6	6	4	6	4	6	5	4	6	6	4	6	6	6	6	6	6	6	6
95040	95	#NULL!	1	2014	5	19	2	3	4	4	2	4	4	4	3	4	4	4	4	4	3	4	3	4	3	4	4	3	3	3	3	3	4	4	4	4	4	3	3	4	3	4	2	4	2	2	3	4	4
11099	11	#NULL!	2	#NULL!	2	7	#NULL!	#NULL!	#NULL!	#NULL!	#NULL!	4	4	4	3	4	4	4	4	4	4	6	6	6	6	6	6	4	6	6	6	2	6	6	6	6	6	6	6	4	6	6	6	6	6	6	6	6	6
81080	81	2	2	#NULL!	2	6	#NULL!	#NULL!	#NULL!	#NULL!	#NULL!	2	2	2	3	4	4	4	4	2	2	2	2	2	2	2	2	4	4	4	2	3	4	4	4	4	4	2	2	2	4	4	4	4	4	2	2	2	2
27218	27	2	2	#NULL!	3	21	#NULL!	#NULL!	#NULL!	#NULL!	#NULL!	4	4	4	3	4	4	4	4	3	3	3	3	4	3	4	3	3	3	3	3	3	4	4	4	4	3	3	3	3	3	3	3	3	3	3	3	3	3
11132	11	2	2	2014	2	23	7	4	2	2	2	3	3	3	3	4	3	4	4	3	4	4	4	4	4	4	4	4	4	4	4	#NULL!	4	4	4	3	4	3	4	6	4	4	4	4	4	4	4	4	4
18287	18	#NULL!	2	2014	2	7	1	3	5	5	2	3	3	3	3	2	4	#NULL!	3	4	4	3	6	3	3	3	3	3	3	3	3	3	4	4	4	2	3	3	3	4	3	4	3	3	4	3	3	3	3
27520	27	2	2	2014	2	9	2	5	2	2	3	4	4	4	3	4	5	5	5	5	4	5	5	5	5	4	4	5	5	5	5	5	4	5	5	5	5	6	6	5	4	4	4	4	4	5	2	4	5
81063	81	2	2	2014	2	7	2	3	5	5	2	#NULL!	#NULL!	#NULL!	3	3	3	4	3	4	3	3	3	3	3	3	3	3	3	3	3	3	3	3	3	3	3	3	3	3	3	3	3	3	3	3	3	3	3
96222	96	2	2	2014	2	7	2	3	2	2	2	5	5	5	3	4	5	5	5	5	5	4	4	4	4	4	4	4	4	4	4	4	5	5	5	5	5	5	5	4	4	4	4	4	4	4	2	2	4
11027	11	2	2	2014	2	9	2	5	6	3	2	3	3	3	3	4	5	5	5	4	4	4	3	4	4	4	4	4	3	3	4	3	4	4	3	4	4	4	4	4	4	4	4	4	4	3	4	4	4
203085	203	2	2	2014	2	6	2	3	6	3	2	3	3	3	3	2	3	3	4	3	3	3	3	3	3	4	3	2	4	4	3	3	3	3	3	3	3	3	3	4	3	4	4	3	4	3	2	3	3
18143	18	2	2	#NULL!	2	6	#NULL!	#NULL!	#NULL!	#NULL!	#NULL!	5	5	5	3	4	5	5	5	5	5	4	4	4	4	4	3	4	4	4	4	4	5	4	5	4	3	4	3	4	4	5	5	5	4	4	4	3	4
96132	96	2	2	2014	2	7	2	3	3	6	3	5	5	5	3	4	4	5	5	4	4	5	4	4	4	4	4	4	3	4	3	3	4	3	3	3	3	3	3	4	4	4	4	3	3	3	6	4	4
95041	95	2	2	2014	1	1	11	1	2	6	3	4	4	4	2	2	3	6	4	6	6	6	6	6	6	6	6	6	4	4	6	2	2	4	4	2	2	2	2	6	6	6	6	6	6	6	4	4	4
18244	18	2	2	2014	2	13	8	4	2	2	3	3	3	3	2	2	3	6	3	3	3	2	2	3	2	3	3	4	3	4	2	4	2	2	2	4	3	6	2	6	6	6	6	6	6	6	6	6	6
35040	35	2	2	2014	2	7	2	3	2	2	2	5	5	5	2	4	4	5	5	4	5	4	3	4	3	4	4	4	4	5	5	4	#NULL!	#NULL!	#NULL!	#NULL!	#NULL!	#NULL!	#NULL!	4	4	4	4	4	4	4	3	3	3
81135	81	2	2	2014	2	13	8	4	3	3	3	2	2	2	2	2	4	4	4	2	2	4	6	4	6	2	2	2	2	2	2	2	2	2	2	2	2	2	2	6	2	6	6	6	2	6	6	6	4
95009	95	#NULL!	2	2014	2	7	15	3	6	5	3	4	4	4	2	3	2	2	2	2	2	2	3	3	2	2	2	2	3	2	3	3	3	3	2	2	4	3	3	3	4	4	3	4	4	3	3	4	3
96103	96	2	2	2014	2	16	7	4	4	4	3	6	#NULL!	#NULL!	2	6	4	5	5	4	5	4	6	4	2	6	6	2	6	2	6	6	3	5	4	4	4	4	4	6	6	6	4	4	6	6	6	6	4
27157	27	2	2	2014	3	21	7	1	3	3	3	2	2	2	2	2	2	2	2	2	2	6	6	6	6	6	6	6	6	4	6	6	4	4	4	4	6	6	6	6	6	6	6	6	6	6	6	6	6
203067	203	2	2	2014	3	2	11	4	6	6	3	6	#NULL!	#NULL!	2	2	6	6	6	6	6	6	6	6	6	6	6	6	6	4	6	6	6	6	6	6	6	6	6	6	6	6	6	6	6	6	6	4	6
41121	41	1	1	2014	5	19	1	1	6	6	3	4	4	4	2	4	3	4	4	4	4	4	4	4	4	4	3	4	4	4	4	4	4	4	4	4	4	4	4	4	4	4	4	4	4	4	4	4	4
91154	91	2	2	#NULL!	2	7	#NULL!	#NULL!	#NULL!	#NULL!	#NULL!	3	3	3	2	4	4	4	3	3	3	4	3	3	4	3	3	4	4	4	3	4	4	4	4	4	4	4	4	4	4	4	4	4	3	3	4	3	3
98329	98	#NULL!	2	#NULL!	3	4	#NULL!	#NULL!	#NULL!	#NULL!	#NULL!	3	3	3	2	2	2	2	6	6	6	2	2	2	2	6	6	6	6	6	6	6	6	6	6	6	6	6	6	3	2	6	6	6	6	3	4	6	6
11138	11	2	2	2014	2	7	6	3	2	3	3	2	2	2	2	2	1	2	1	4	2	1	2	4	4	2	2	2	2	2	2	2	2	2	2	2	1	1	2	#NULL!	#NULL!	#NULL!	#NULL!	#NULL!	#NULL!	#NULL!	1	1	1
27515	27	2	2	2014	2	7	2	3	2	2	2	4	4	4	2	5	4	5	4	5	5	5	4	5	4	5	5	5	4	5	5	4	5	5	4	5	4	3	4	4	5	5	5	4	4	4	4	5	4
96248	96	#NULL!	2	2014	2	9	2	5	3	2	2	2	2	2	2	3	2	4	4	4	2	3	3	1	1	2	3	4	4	4	4	5	4	3	4	4	4	3	3	3	4	4	4	4	4	4	2	2	2
94132	94	2	2	#NULL!	2	7	#NULL!	#NULL!	#NULL!	#NULL!	#NULL!	5	5	5	2	2	5	5	5	5	5	4	4	4	4	4	4	4	4	4	4	4	4	4	4	4	4	4	4	4	4	4	4	4	4	4	4	4	4
16281	16	#NULL!	2	2014	2	7	2	3	2	2	2	2	2	2	2	2	4	2	4	2	5	4	2	2	4	4	2	#NULL!	4	4	4	2	4	4	4	4	2	2	2	4	4	4	4	4	4	2	2	2	2
81122	81	#NULL!	1	2014	5	9	2	5	2	2	2	2	2	2	2	3	4	3	4	3	3	2	2	2	2	3	4	3	3	3	3	5	3	3	3	3	3	3	3	3	3	3	3	3	3	3	3	3	3
95094	95	#NULL!	2	2014	2	15	7	4	6	5	2	6	#NULL!	#NULL!	2	2	5	5	5	4	4	5	6	5	5	4	6	5	5	5	6	4	5	5	5	2	5	5	2	6	5	5	5	5	4	3	2	3	3
15029	15	2	2	#NULL!	2	7	#NULL!	#NULL!	#NULL!	#NULL!	#NULL!	4	4	4	2	2	4	4	4	4	4	4	3	2	3	4	4	4	4	4	4	4	4	4	4	4	4	4	3	4	4	4	4	3	2	2	4	4	4
203127	203	1	1	2014	5	3	13	6	6	2	3	1	1	1	1	2	2	1	1	2	2	1	2	1	1	1	1	2	2	1	2	2	5	4	5	4	5	5	4	6	5	6	5	6	6	5	6	6	5
96067	96	1	2	2014	2	9	2	5	4	4	3	1	1	1	1	1	1	1	1	1	1	1	1	1	1	1	1	1	1	1	1	1	1	1	1	1	1	1	1	1	1	1	1	1	1	1	1	1	1
16220	16	#NULL!	2	2014	2	13	8	4	3	3	3	#NULL!	#NULL!	#NULL!	#NULL!	#NULL!	#NULL!	#NULL!	#NULL!	#NULL!	#NULL!	#NULL!	#NULL!	#NULL!	#NULL!	#NULL!	#NULL!	#NULL!	#NULL!	#NULL!	#NULL!	#NULL!	#NULL!	#NULL!	#NULL!	#NULL!	#NULL!	#NULL!	#NULL!	#NULL!	#NULL!	#NULL!	#NULL!	#NULL!	#NULL!	#NULL!	#NULL!	#NULL!	#NULL!
18441	18	2	2	2014	2	7	2	3	2	2	2	#NULL!	#NULL!	#NULL!	#NULL!	#NULL!	#NULL!	#NULL!	#NULL!	#NULL!	#NULL!	#NULL!	#NULL!	#NULL!	#NULL!	#NULL!	#NULL!	#NULL!	#NULL!	#NULL!	#NULL!	#NULL!	#NULL!	#NULL!	#NULL!	#NULL!	#NULL!	#NULL!	#NULL!	#NULL!	#NULL!	#NULL!	#NULL!	#NULL!	#NULL!	#NULL!	#NULL!	#NULL!	#NULL!
27338	27	2	2	2014	2	9	2	#NULL!	#NULL!	#NULL!	#NULL!	#NULL!	#NULL!	#NULL!	#NULL!	#NULL!	#NULL!	#NULL!	#NULL!	#NULL!	#NULL!	#NULL!	#NULL!	#NULL!	#NULL!	#NULL!	#NULL!	#NULL!	#NULL!	#NULL!	#NULL!	#NULL!	#NULL!	#NULL!	#NULL!	#NULL!	#NULL!	#NULL!	#NULL!	#NULL!	#NULL!	#NULL!	#NULL!	#NULL!	#NULL!	#NULL!	#NULL!	#NULL!	#NULL!
41001	41	#NULL!	2	2014	2	7	2	3	2	2	2	#NULL!	#NULL!	#NULL!	#NULL!	#NULL!	#NULL!	#NULL!	#NULL!	#NULL!	#NULL!	#NULL!	#NULL!	#NULL!	#NULL!	#NULL!	#NULL!	#NULL!	#NULL!	#NULL!	#NULL!	#NULL!	#NULL!	#NULL!	#NULL!	#NULL!	#NULL!	#NULL!	#NULL!	#NULL!	#NULL!	#NULL!	#NULL!	#NULL!	#NULL!	#NULL!	#NULL!	#NULL!	#NULL!
95266	95	#NULL!	2	2014	2	9	2	5	2	1	2	#NULL!	#NULL!	#NULL!	#NULL!	#NULL!	#NULL!	#NULL!	#NULL!	#NULL!	#NULL!	#NULL!	#NULL!	#NULL!	#NULL!	#NULL!	#NULL!	#NULL!	#NULL!	#NULL!	#NULL!	#NULL!	#NULL!	#NULL!	#NULL!	#NULL!	#NULL!	#NULL!	#NULL!	#NULL!	#NULL!	#NULL!	#NULL!	#NULL!	#NULL!	#NULL!	#NULL!	#NULL!	#NULL!
96104	96	#NULL!	2	2014	2	16	7	4	4	4	3	#NULL!	#NULL!	#NULL!	#NULL!	#NULL!	#NULL!	#NULL!	#NULL!	#NULL!	#NULL!	#NULL!	#NULL!	#NULL!	#NULL!	#NULL!	#NULL!	#NULL!	#NULL!	#NULL!	#NULL!	#NULL!	#NULL!	#NULL!	#NULL!	#NULL!	#NULL!	#NULL!	#NULL!	#NULL!	#NULL!	#NULL!	#NULL!	#NULL!	#NULL!	#NULL!	#NULL!	#NULL!	#NULL!
27040	27	2	2	2014	3	4	9	4	6	5	3	#NULL!	#NULL!	#NULL!	#NULL!	#NULL!	#NULL!	#NULL!	#NULL!	#NULL!	#NULL!	#NULL!	#NULL!	#NULL!	#NULL!	#NULL!	#NULL!	#NULL!	#NULL!	#NULL!	#NULL!	#NULL!	#NULL!	#NULL!	#NULL!	#NULL!	#NULL!	#NULL!	#NULL!	#NULL!	#NULL!	#NULL!	#NULL!	#NULL!	#NULL!	#NULL!	#NULL!	#NULL!	#NULL!
35029	35	2	2	2014	3	21	7	4	3	2	3	#NULL!	#NULL!	#NULL!	#NULL!	#NULL!	#NULL!	#NULL!	#NULL!	#NULL!	#NULL!	#NULL!	#NULL!	#NULL!	#NULL!	#NULL!	#NULL!	#NULL!	#NULL!	#NULL!	#NULL!	#NULL!	#NULL!	#NULL!	#NULL!	#NULL!	#NULL!	#NULL!	#NULL!	#NULL!	#NULL!	#NULL!	#NULL!	#NULL!	#NULL!	#NULL!	#NULL!	#NULL!	#NULL!
95153	95	#NULL!	2	2014	3	4	9	4	4	4	3	#NULL!	#NULL!	#NULL!	#NULL!	#NULL!	#NULL!	#NULL!	#NULL!	#NULL!	#NULL!	#NULL!	#NULL!	#NULL!	#NULL!	#NULL!	#NULL!	#NULL!	#NULL!	#NULL!	#NULL!	#NULL!	#NULL!	#NULL!	#NULL!	#NULL!	#NULL!	#NULL!	#NULL!	#NULL!	#NULL!	#NULL!	#NULL!	#NULL!	#NULL!	#NULL!	#NULL!	#NULL!	#NULL!
16094	16	2	2	2014	4	14	8	#NULL!	#NULL!	#NULL!	#NULL!	#NULL!	#NULL!	#NULL!	#NULL!	#NULL!	#NULL!	#NULL!	#NULL!	#NULL!	#NULL!	#NULL!	#NULL!	#NULL!	#NULL!	#NULL!	#NULL!	#NULL!	#NULL!	#NULL!	#NULL!	#NULL!	#NULL!	#NULL!	#NULL!	#NULL!	#NULL!	#NULL!	#NULL!	#NULL!	#NULL!	#NULL!	#NULL!	#NULL!	#NULL!	#NULL!	#NULL!	#NULL!	#NULL!
41113	41	#NULL!	2	2014	4	24	15	5	4	4	3	#NULL!	#NULL!	#NULL!	#NULL!	#NULL!	#NULL!	#NULL!	#NULL!	#NULL!	#NULL!	#NULL!	#NULL!	#NULL!	#NULL!	#NULL!	#NULL!	#NULL!	#NULL!	#NULL!	#NULL!	#NULL!	#NULL!	#NULL!	#NULL!	#NULL!	#NULL!	#NULL!	#NULL!	#NULL!	#NULL!	#NULL!	#NULL!	#NULL!	#NULL!	#NULL!	#NULL!	#NULL!	#NULL!
35090	35	#NULL!	1	2014	5	0	13	1	2	2	3	#NULL!	#NULL!	#NULL!	#NULL!	#NULL!	#NULL!	#NULL!	#NULL!	#NULL!	#NULL!	#NULL!	#NULL!	#NULL!	#NULL!	#NULL!	#NULL!	#NULL!	#NULL!	#NULL!	#NULL!	#NULL!	#NULL!	#NULL!	#NULL!	#NULL!	#NULL!	#NULL!	#NULL!	#NULL!	#NULL!	#NULL!	#NULL!	#NULL!	#NULL!	#NULL!	#NULL!	#NULL!	#NULL!
41027	41	1	1	2014	5	9	2	5	3	2	3	5	5	5	#NULL!	4	3	5	5	5	3	5	5	5	5	#NULL!	3	3	3	4	4	3	4	4	4	4	4	4	6	4	4	4	4	4	4	4	4	#NULL!	#NULL!
18129	18	2	2	#NULL!	2	6	#NULL!	#NULL!	#NULL!	#NULL!	#NULL!	#NULL!	#NULL!	#NULL!	#NULL!	#NULL!	#NULL!	#NULL!	#NULL!	#NULL!	#NULL!	#NULL!	#NULL!	#NULL!	#NULL!	#NULL!	#NULL!	#NULL!	#NULL!	#NULL!	#NULL!	#NULL!	#NULL!	#NULL!	#NULL!	#NULL!	#NULL!	#NULL!	#NULL!	#NULL!	#NULL!	#NULL!	#NULL!	#NULL!	#NULL!	#NULL!	#NULL!	#NULL!	#NULL!
18401	18	2	2	#NULL!	3	4	#NULL!	#NULL!	#NULL!	#NULL!	#NULL!	#NULL!	#NULL!	#NULL!	#NULL!	#NULL!	#NULL!	#NULL!	#NULL!	#NULL!	#NULL!	#NULL!	#NULL!	#NULL!	#NULL!	#NULL!	#NULL!	#NULL!	#NULL!	#NULL!	#NULL!	#NULL!	#NULL!	#NULL!	#NULL!	#NULL!	#NULL!	#NULL!	#NULL!	#NULL!	#NULL!	#NULL!	#NULL!	#NULL!	#NULL!	#NULL!	#NULL!	#NULL!	#NULL!
82153	82	2	2	2014	2	9	2	5	5	2	3	5	5	5	#NULL!	#NULL!	#NULL!	#NULL!	#NULL!	#NULL!	#NULL!	#NULL!	#NULL!	#NULL!	5	#NULL!	#NULL!	#NULL!	5	#NULL!	#NULL!	#NULL!	#NULL!	#NULL!	5	#NULL!	#NULL!	#NULL!	#NULL!	#NULL!	#NULL!	#NULL!	#NULL!	#NULL!	5	#NULL!	#NULL!	#NULL!	#NULL!
41114	41	2	2	2014	2	9	2	5	4	4	2	6	#NULL!	#NULL!	#NULL!	5	4	4	4	5	2	4	6	3	3	6	6	4	6	4	6	4	5	5	4	4	6	6	6	6	5	5	6	4	3	3	6	4	5
[truncated: 241 more columns]

## Sheet: Data Dictionary
Variable	Definition	Value	Instrument	Variable Type	Data Level	Eval Time
ACSposition.2014	Acute skilled care positions	1=Nursing, 2=rehab therapies, 3=pharmacy, 4= QI/PSO/Risk mgmt, 5=physician/Pa, 9=all others	TPQ/ORCA	Nominal	Individual	Mid/Post
contact	direct/indirect contact with patients	1= Direct pt contact, 2= no direct pt contact	HSOPS	Nominal	Individual	Pre/Post
dept	What primary department do you work in at this hospital?	1=Many different hosp dptmnts, 2=Acute/Skilled Care, 3=Long-term Care, 4=Home-Health Care, 5=Surg/Op Room, 6=ED, 7=Therapies, 8=Pharmacy, 9=Lab, 10=Radiology, 11=Dietary, 12=Other, 13=Hskping, 14=Amb Care Clinic, 15=OP Spec Clinic	HSOPS	Nominal	Individual	Pre/Post
frrt	Member of fall risk reduction team	1= yes, member of the fall risk reduction team, 2= no, not a member of the fall risk reduction team	TPQ/ORCA	Nominal	Individual	Mid/Post
HospID	Hospital ID number - HSOPS and TPQ		HSOPS	Nominal	Individual	Pre/Post
hours	Typical hours worked in the week	1= <20 hrs/wk, 2= 20-39 hrs/wk, 3= 40+ hrs/wk	HSOPS	Nominal	Individual	Pre/Post
HSOPS_ID	Hospital Survey ID	Number Unique to hospital	TPQ/ORCA	Nominal	Individual	Mid/Post
ID	Unique survey ID for HSOPS, TPQ, ORCA, PFH	format=Hosp_ID,xxx	HSOPS	Nominal	Individual	Pre/Post
ID	Unique survey ID for HSOPS, TPQ, ORCA, PFH	format=Hosp_ID,xxx	PFH	Nominal	Individual	Post
ID	Unique survey ID for HSOPS, TPQ, ORCA, PFH	format=Hosp_ID,xxx	TPQ/ORCA	Nominal	Individual	Mid/Post
mts_position.2014	Multi-team system position	0=Missing, 1=Administration/Management, 2=Core Team, 3=Ancillary Team, 4=Support Services, 5=Coordinating Team, 6=Other	TPQ/ORCA	Nominal	Individual	Mid/Post
Nurse_vs_NonNurse.2014	dichotomous variable of nurse vs. non-nurse postion	1=nurse, 9=Non-nurse	TPQ/ORCA	Nominal	Individual	Mid/Post
Nurseposition.2014	nurse positions	1=RN, 2=LPN, 3=Med aide/CNA, 4=NP/APRN, 9=all other positions	TPQ/ORCA	Nominal	Individual	Mid/Post
pfh_gender	What is your gender?	1=female, 2= male	PFH	Nominal	Individual	Post
pfh_leader	Did the huddle have a leader?	1= Yes, formal assigned leader, 2= Yes, informal leader, 3= No, 4= Don't Know	PFH	Nominal	Individual	Post
pfh_mostrecent	When was the most recent post-fall huddle you participated in?	1= a week ago, 2= a month ago, 3= 2-3 months ago, 4= 4-6 months ago, 5= >6 months ago	PFH	Nominal	Individual	Post
pfh_race	Which race/ethnicity best describes you?	0= Other, 1= Caucasian/White, 2= African American/Black, 3= Hispanic, 4= Asian, 5= Pacific Islander	PFH	Nominal	Individual	Post
pfhpart_chrgnurs	Charge nurse participated	0=no, 1=yes	PFH	Nominal	Individual	Post
pfhpart_CNA	C NA participated	0=no, 1=yes	PFH	Nominal	Individual	Post
pfhpart_COTA	COTA participated	0=no, 1=yes	PFH	Nominal	Individual	Post
pfhpart_Dk	Don't know who participated	0=no, 1=yes	PFH	Nominal	Individual	Post
pfhpart_fam	Family caregiver participated	0=no, 1=yes	PFH	Nominal	Individual	Post
pfhpart_OT	Occupational Therapist participated	0=no, 1=yes	PFH	Nominal	Individual	Post
pfhpart_patient	Patient participated in most recent pfh	0=no, 1=yes	PFH	Nominal	Individual	Post
pfhpart_pharm	Pharmacist participated	0=no, 1=yes	PFH	Nominal	Individual	Post
pfhpart_pharmtech	pharmacy tech participated	0=no, 1=yes	PFH	Nominal	Individual	Post
pfhpart_primnurs	Primary nurse participated	0=no, 1=yes	PFH	Nominal	Individual	Post
pfhpart_PT	physical therapist participated	0=no, 1=yes	PFH	Nominal	Individual	Post
pfhpart_PTA	Physical therapists assistant participated	0=no, 1=yes	PFH	Nominal	Individual	Post
pfhpart_QI	Quality Improvement coordinator participated	0=no, 1=yes	PFH	Nominal	Individual	Post
posit	Respondent's position	1=Admin/Mgmt, 2=Physician/PA/NP, 3=Nurse, 4=Allied Health, 5=Clinical Support Staff, 6=Nonclinical Support Staff, 7=Other	HSOPS	Nominal	Individual	Pre/Post
position	Reported profession	1=Admin/Mgmt, 2=Reg. Dietician, 3=Hskpg, 4=Lab, 5=Med Aide, 6=LPN , 7=RN , 8=NP/APRN, 9=CNA, 10=OTR, 11=COTA, 12=PSO,13=RPh,14=Pharm Tech,15=PT,16=PTA,17=MD,18=PA,19=QI,20=RRT,21=CRT,22=Risk Mgr,23=Other Clinical Support,24=Other Non-Clinical Support,25=Other	TPQ/ORCA	Nominal	Individual	Mid/Post
PrePost	Pre or post project survey distribution		HSOPS	Nominal	Individual	Pre/Post
teamexp	Experience in teamwork training	1= no formal team training experience, 2= some experience, but not with teamSTEPPS, 3= completed some teamSTEPPS modules, 4= completed all teamSTEPPS fundamental modules, 5= teamSTEPPS master trainer	HSOPS	Nominal	Individual	Pre/Post
teamplan	Tool used to plan and establish team	1= Don't know, 2= check-back, 3= debrief, 4= huddle, 5= brief, 6= call-out	HSOPS	Nominal	Individual	Pre/Post
teamplan_know	Correct answer to teamplan question: Tool used to plan and establish team (5)	teamplan_know = sum(ANY(teamplan,5),0)	HSOPS	Nominal	Individual	Pre/Post
teamsbar	SBAR stands for..	1= Don’t know, 2= Situation, background, action, recommendation; 3= Situation, background, assessment, recommendation; 4=Situation, behavior, assessment, results; 5= setting, background, action, results; 6= status, background, action, recommendation	HSOPS	Nominal	Individual	Pre/Post
teamsbar_know	Correct answer to teamsbar question:SBAR stands for..(3)	teamsbar_know = sum(ANY(teamsbar,3),0)	HSOPS	Nominal	Individual	Pre/Post
teamspeak	Tool used to speak up to authority	1= don't know, 2= Call-out, 3= CUS, 4= Check-back, 5= Handoff, 6= I PASS THE BATON	HSOPS	Nominal	Individual	Pre/Post
teamspeak_know	Correct answer to teamspeak question:Tool used to speak up to authority (3)	teamspeak_know = sum(ANY(teamspeak,3),0)	HSOPS	Nominal	Individual	Pre/Post
teamstep	STEP stands for..	1= Don’t know, 2= Situation, time, event, plan; 3= Situation, team members, equipment, plan; 4= Status of pt, tests, equipment, plan; 5= status of pt, team members, environment, progress toward goal; 6=safety, teamwork, environment, performance	HSOPS	Nominal	Individual	Pre/Post
teamstep_know	Correct answer to teamstep question:STEP stands for.. (5)	teamstep_know = sum(ANY(teamstep,5),0)	HSOPS	Nominal	Individual	Pre/Post
tenure	How long respondent has worked at hospital	1= <1 yr, 2= 1-5 yrs, 3= 6-10 yrs, 4= 11-15 yrs, 5= 16-20 yrs, 6= 21+ yrs	HSOPS	Nominal	Individual	Pre/Post
TPQID	Individual survey ID	Unique ID Number	TPQ/ORCA	Nominal	Individual	Mid/Post
TPQYear	Year TPQ taken	Year	TPQ/ORCA	Nominal	Individual	Mid/Post
career	How long respondent has worked in current profession	1=Less than 1 yr, 2=1 to 5 ys, 3=6 to 10 yrs, 4=11 to 15 yrs, 5=16 to 20 yrs, 6=21 yrs or more	HSOPS	Ordinal	Individual	Pre/Post
com1	We are given feedback about changes put into place on event reports	1= Never, 2= Rarely, 3= Sometimes, 4= Most of the time, 5= Always	HSOPS	Ordinal	Individual	Pre/Post
com2	Staff will freely speak up if they see something that may negatively affect patient care	1= Never, 2= Rarely, 3= Sometimes, 4= Most of the time, 5= Always	HSOPS	Ordinal	Individual	Pre/Post
com3	We are informed about errors that happen in this department	1= Never, 2= Rarely, 3= Sometimes, 4= Most of the time, 5= Always	HSOPS	Ordinal	Individual	Pre/Post
com4	Staff feel free to question the decisions or actions of those with more authority	1= Never, 2= Rarely, 3= Sometimes, 4= Most of the time, 5= Always	HSOPS	Ordinal	Individual	Pre/Post
com5	In this department, we discuss ways to prevent errors from happening again	1= Never, 2= Rarely, 3= Sometimes, 4= Most of the time, 5= Always	HSOPS	Ordinal	Individual	Pre/Post
com6	Staff are afraid to ask questions when something does not seem right	1= Never, 2= Rarely, 3= Sometimes, 4= Most of the time, 5= Always	HSOPS	Ordinal	Individual	Pre/Post
com6r	Staff are afraid to ask questions when something does not seem right	Reverse Coded:5= Never, 4= Rarely, 3= Sometimes, 2= Most of the time, 1= Always	HSOPS	Ordinal	Individual	Pre/Post
dep1	People support one another in this department	1=Strongly Disagree, 2= Disagree, 3= Neither, 4= Agree, 5=Strongly Agree	HSOPS	Ordinal	Individual	Pre/Post
dep10	It is just by chance that more serious mistakes don't happen around here	1=Strongly Disagree, 2= Disagree, 3= Neither, 4= Agree, 5=Strongly Agree	HSOPS	Ordinal	Individual	Pre/Post
dep10r	It is just by chance that more serious mistakes don't happen around here	Reverse Coded: 5=Strongly Disagree, 4= Disagree, 3= Neither, 2= Agree, 1=Strongly Agree	HSOPS	Ordinal	Individual	Pre/Post
dep11	When one area in this deparment gets really busy, others help out	1=Strongly Disagree, 2= Disagree, 3= Neither, 4= Agree, 5=Strongly Agree	HSOPS	Ordinal	Individual	Pre/Post
dep12	When an event is reported, it feels like the person is being written up, not the problem	1=Strongly Disagree, 2= Disagree, 3= Neither, 4= Agree, 5=Strongly Agree	HSOPS	Ordinal	Individual	Pre/Post
dep12r	When an event is reported, it feels like the person is being written up, not the problem	Reverse Coded: 5=Strongly Disagree, 4= Disagree, 3= Neither, 2= Agree, 1=Strongly Agree	HSOPS	Ordinal	Individual	Pre/Post
dep13	After we make changes to improve patient safety, we evaluate their effectiveness	1=Strongly Disagree, 2= Disagree, 3= Neither, 4= Agree, 5=Strongly Agree	HSOPS	Ordinal	Individual	Pre/Post
dep14	We work in "crisis mode" tryiing to do too much, too quickly	1=Strongly Disagree, 2= Disagree, 3= Neither, 4= Agree, 5=Strongly Agree	HSOPS	Ordinal	Individual	Pre/Post
dep14r	We work in "crisis mode" tryiing to do too much, too quickly	Reverse Coded: 5=Strongly Disagree, 4= Disagree, 3= Neither, 2= Agree, 1=Strongly Agree	HSOPS	Ordinal	Individual	Pre/Post
dep15	Patient safety is never sacrificed to get more work done	1=Strongly Disagree, 2= Disagree, 3= Neither, 4= Agree, 5=Strongly Agree	HSOPS	Ordinal	Individual	Pre/Post
dep16	Staff worry that mistakes they make are kept in their personnel file	1=Strongly Disagree, 2= Disagree, 3= Neither, 4= Agree, 5=Strongly Agree	HSOPS	Ordinal	Individual	Pre/Post
dep16r	Staff worry that mistakes they make are kept in their personnel file	Reverse Coded: 5=Strongly Disagree, 4= Disagree, 3= Neither, 2= Agree, 1=Strongly Agree	HSOPS	Ordinal	Individual	Pre/Post
dep17	We have patient safety problems in this department	1=Strongly Disagree, 2= Disagree, 3= Neither, 4= Agree, 5=Strongly Agree	HSOPS	Ordinal	Individual	Pre/Post
dep17r	We have patient safety problems in this department	Reverse Coded: 5=Strongly Disagree, 4= Disagree, 3= Neither, 2= Agree, 1=Strongly Agree	HSOPS	Ordinal	Individual	Pre/Post
dep18	Our procedures and systems are good at preventing errors from happening	1=Strongly Disagree, 2= Disagree, 3= Neither, 4= Agree, 5=Strongly Agree	HSOPS	Ordinal	Individual	Pre/Post
dep2	We have enough staff to handle the workload	1=Strongly Disagree, 2= Disagree, 3= Neither, 4= Agree, 5=Strongly Agree	HSOPS	Ordinal	Individual	Pre/Post
dep3	When a lot of work needs to be done quickly, we work together as a team to get the work done	1=Strongly Disagree, 2= Disagree, 3= Neither, 4= Agree, 5=Strongly Agree	HSOPS	Ordinal	Individual	Pre/Post
dep4	In this department, people treat each other with respect	1=Strongly Disagree, 2= Disagree, 3= Neither, 4= Agree, 5=Strongly Agree	HSOPS	Ordinal	Individual	Pre/Post
dep5	Staff in this department work longer hours than is best for patient care	1=Strongly Disagree, 2= Disagree, 3= Neither, 4= Agree, 5=Strongly Agree	HSOPS	Ordinal	Individual	Pre/Post
dep5r	Staff in this department work longer hours than is best for patient care	Reverse Coded: 5=Strongly Disagree, 4= Disagree, 3= Neither, 2= Agree, 1=Strongly Agree	HSOPS	Ordinal	Individual	Pre/Post
dep6	We are actively doing things to improve patient safety	1=Strongly Disagree, 2= Disagree, 3= Neither, 4= Agree, 5=Strongly Agree	HSOPS	Ordinal	Individual	Pre/Post
dep7	We use more agency/temporary staff than is best for patient care	1=Strongly Disagree, 2= Disagree, 3= Neither, 4= Agree, 5=Strongly Agree	HSOPS	Ordinal	Individual	Pre/Post
dep7r	We use more agency/temporary staff than is best for patient care	Reverse Coded: 5=Strongly Disagree, 4= Disagree, 3= Neither, 2= Agree, 1=Strongly Agree	HSOPS	Ordinal	Individual	Pre/Post
dep8	Staff feel like their mistakes are held against them	1=Strongly Disagree, 2= Disagree, 3= Neither, 4= Agree, 5=Strongly Agree	HSOPS	Ordinal	Individual	Pre/Post
dep8r	Staff feel like their mistakes are held against them	Reverse Coded: 5=Strongly Disagree, 4= Disagree, 3= Neither, 2= Agree, 1=Strongly Agree	HSOPS	Ordinal	Individual	Pre/Post
dep9	Mistakes have led to positive changes here	1=Strongly Disagree, 2= Disagree, 3= Neither, 4= Agree, 5=Strongly Agree	HSOPS	Ordinal	Individual	Pre/Post
hos1	Hospital management provides a work climate that promotes patient safety	1=Strongly Disagree, 2= Disagree, 3= Neither, 4= Agree, 5=Strongly Agree	HSOPS	Ordinal	Individual	Pre/Post
hos10	Hospital departments work well together to provide the best care for patients	1=Strongly Disagree, 2= Disagree, 3= Neither, 4= Agree, 5=Strongly Agree	HSOPS	Ordinal	Individual	Pre/Post
hos11	Shift changes are problematic for patients	1=Strongly Disagree, 2= Disagree, 3= Neither, 4= Agree, 5=Strongly Agree	HSOPS	Ordinal	Individual	Pre/Post
hos11r	Shift changes are problematic for patients	Reverse Coded: 5=Strongly Disagree, 4= Disagree, 3= Neither, 2= Agree, 1=Strongly Agree	HSOPS	Ordinal	Individual	Pre/Post
hos2	Hospital departments do not coordinate well with each other	1=Strongly Disagree, 2= Disagree, 3= Neither, 4= Agree, 5=Strongly Agree	HSOPS	Ordinal	Individual	Pre/Post
hos2r	Hospital departments do not coordinate well with each other	Reverse Coded: 5=Strongly Disagree, 4= Disagree, 3= Neither, 2= Agree, 1=Strongly Agree	HSOPS	Ordinal	Individual	Pre/Post
hos3	Things "fall between the cracks" when transferrring patients from one department to another	1=Strongly Disagree, 2= Disagree, 3= Neither, 4= Agree, 5=Strongly Agree	HSOPS	Ordinal	Individual	Pre/Post
hos3r	Things "fall between the cracks" when transferrring patients from one department to another	Reverse Coded: 5=Strongly Disagree, 4= Disagree, 3= Neither, 2= Agree, 1=Strongly Agree	HSOPS	Ordinal	Individual	Pre/Post
hos4	There is good cooperation among hospital departments that need to work together	1=Strongly Disagree, 2= Disagree, 3= Neither, 4= Agree, 5=Strongly Agree	HSOPS	Ordinal	Individual	Pre/Post
hos5	Important patient care information is often lost during shift changes	1=Strongly Disagree, 2= Disagree, 3= Neither, 4= Agree, 5=Strongly Agree	HSOPS	Ordinal	Individual	Pre/Post
hos5r	Important patient care information is often lost during shift changes	Reverse Coded: 5=Strongly Disagree, 4= Disagree, 3= Neither, 2= Agree, 1=Strongly Agree	HSOPS	Ordinal	Individual	Pre/Post
hos6	It is often unpleasant to work with staff from other hospital departments	1=Strongly Disagree, 2= Disagree, 3= Neither, 4= Agree, 5=Strongly Agree	HSOPS	Ordinal	Individual	Pre/Post
hos6r	It is often unpleasant to work with staff from other hospital departments	Reverse Coded: 5=Strongly Disagree, 4= Disagree, 3= Neither, 2= Agree, 1=Strongly Agree	HSOPS	Ordinal	Individual	Pre/Post
hos7	Problems often occur in the exchange of information across hospital departments	1=Strongly Disagree, 2= Disagree, 3= Neither, 4= Agree, 5=Strongly Agree	HSOPS	Ordinal	Individual	Pre/Post
hos7r	Problems often occur in the exchange of information across hospital departments	Reverse Coded: 5=Strongly Disagree, 4= Disagree, 3= Neither, 2= Agree, 1=Strongly Agree	HSOPS	Ordinal	Individual	Pre/Post
hos8	The actions of hospital management show that patient safety is a top priority	1=Strongly Disagree, 2= Disagree, 3= Neither, 4= Agree, 5=Strongly Agree	HSOPS	Ordinal	Individual	Pre/Post
hos9	Hospital management seems interested in patient safety only after an adverse event happens	1=Strongly Disagree, 2= Disagree, 3= Neither, 4= Agree, 5=Strongly Agree	HSOPS	Ordinal	Individual	Pre/Post
hos9r	Hospital management seems interested in patient safety only after an adverse event happens	Reverse Coded: 5=Strongly Disagree, 4= Disagree, 3= Neither, 2= Agree, 1=Strongly Agree	HSOPS	Ordinal	Individual	Pre/Post
numreps	Number of event reports filled out and submitted in past 12 mos.	1= No event reports, 2= 1-2 events, 3= 3-5 events, 4= 6-10 events, 5= 11-20 events, 6= 21+ events	HSOPS	Ordinal	Individual	Pre/Post
orca_36	Management/Sr. Leadership-Management rewards clinical innovation and creativity to improve fall risk reduction.	1= Strongly disagree, 2= Disagree, 3= Neither, 4= Agree, 5= Strongly agree	TPQ/ORCA	Ordinal	Individual	Mid/Post
orca_36_ans	recode orca_36 used to calculate mean score	1= Strongly disagree, 2= Disagree, 3= Neither, 4= Agree, 5= Strongly agree, SYSMIS= Don't Know	TPQ/ORCA	Ordinal	Individual	Mid/Post
orca_37	Management/Sr. Leadership- Management solicits opinions of clinical staff regarding decisionsa bout fall risk reduction.	1= Strongly disagree, 2= Disagree, 3= Neither, 4= Agree, 5= Strongly agree	TPQ/ORCA	Ordinal	Individual	Mid/Post
orca_37_ans	recode orca_37 used to calculate mean score	1= Strongly disagree, 2= Disagree, 3= Neither, 4= Agree, 5= Strongly agree, SYSMIS= Don't Know	TPQ/ORCA	Ordinal	Individual	Mid/Post
orca_38	Management/Sr. Leadership- Management seeks ways to improve patient education and increase patient participation in fall risk reduction.	1= Strongly disagree, 2= Disagree, 3= Neither, 4= Agree, 5= Strongly agree	TPQ/ORCA	Ordinal	Individual	Mid/Post
orca_38_ans	recode orca_38 used to calculate mean score	1= Strongly disagree, 2= Disagree, 3= Neither, 4= Agree, 5= Strongly agree, SYSMIS= Don't Know	TPQ/ORCA	Ordinal	Individual	Mid/Post
orca_39	Management/Sr. Leadership- Management provides effective management for continuous improvement of fall risk reduction.	1= Strongly disagree, 2= Disagree, 3= Neither, 4= Agree, 5= Strongly agree	TPQ/ORCA	Ordinal	Individual	Mid/Post
orca_39_ans	recode orca_39 used to calculate mean score	1= Strongly disagree, 2= Disagree, 3= Neither, 4= Agree, 5= Strongly agree, SYSMIS= Don't Know	TPQ/ORCA	Ordinal	Individual	Mid/Post
orca_40	Management/Sr. Leadership- Management clearly defines areas of responsibility and authority for clinical managers and staff to improve fall risk reduction.	1= Strongly disagree, 2= Disagree, 3= Neither, 4= Agree, 5= Strongly agree	TPQ/ORCA	Ordinal	Individual	Mid/Post
orca_40_ans	recode orca_40 used to calculate mean score	1= Strongly disagree, 2= Disagree, 3= Neither, 4= Agree, 5= Strongly agree, SYSMIS= Don't Know	TPQ/ORCA	Ordinal	Individual	Mid/Post
orca_41	Management/Sr. Leadership- Management promotes teamwork to solve problems related to fall risk reduction.	1= Strongly disagree, 2= Disagree, 3= Neither, 4= Agree, 5= Strongly agree	TPQ/ORCA	Ordinal	Individual	Mid/Post
orca_41_ans	recode orca_41 used to calculate mean score	1= Strongly disagree, 2= Disagree, 3= Neither, 4= Agree, 5= Strongly agree, SYSMIS= Don't Know	TPQ/ORCA	Ordinal	Individual	Mid/Post
orca_42	Management/Sr. Leadership- Management promotes communication about fall risk reduction among units and departments.	1= Strongly disagree, 2= Disagree, 3= Neither, 4= Agree, 5= Strongly agree	TPQ/ORCA	Ordinal	Individual	Mid/Post
orca_42_ans	recode orca_42 used to calculate mean score	1= Strongly disagree, 2= Disagree, 3= Neither, 4= Agree, 5= Strongly agree, SYSMIS= Don't Know	TPQ/ORCA	Ordinal	Individual	Mid/Post
orca_43	Management/Sr. Leadership- Management provides staff with information on fall risk reduction performance measures and guidelines.	1= Strongly disagree, 2= Disagree, 3= Neither, 4= Agree, 5= Strongly agree	TPQ/ORCA	Ordinal	Individual	Mid/Post
orca_43_ans	recode orca_43 used to calculate mean score	1= Strongly disagree, 2= Disagree, 3= Neither, 4= Agree, 5= Strongly agree, SYSMIS= Don't Know	TPQ/ORCA	Ordinal	Individual	Mid/Post
orca_44	Management/Sr. Leadership- Management establishes clear goals for fall risk reduction.	1= Strongly disagree, 2= Disagree, 3= Neither, 4= Agree, 5= Strongly agree	TPQ/ORCA	Ordinal	Individual	Mid/Post
orca_44_ans	recode orca_44 used to calculate mean score	1= Strongly disagree, 2= Disagree, 3= Neither, 4= Agree, 5= Strongly agree, SYSMIS= Don't Know	TPQ/ORCA	Ordinal	Individual	Mid/Post
orca_45	Management/Sr. Leadership- Management provides staff members with feedback/data on the impact of decisions on fall risk reduction.	1= Strongly disagree, 2= Disagree, 3= Neither, 4= Agree, 5= Strongly agree	TPQ/ORCA	Ordinal	Individual	Mid/Post
orca_45_ans	recode orca_45 used to calculate mean score	1= Strongly disagree, 2= Disagree, 3= Neither, 4= Agree, 5= Strongly agree, SYSMIS= Don't Know	TPQ/ORCA	Ordinal	Individual	Mid/Post
orca_46	Management/Sr. Leadership- Management holds staff members accountable for achieving results in fall risk reduction.	1= Strongly disagree, 2= Disagree, 3= Neither, 4= Agree, 5= Strongly agree	TPQ/ORCA	Ordinal	Individual	Mid/Post
orca_46_ans	recode orca_46 used to calculate mean score	1= Strongly disagree, 2= Disagree, 3= Neither, 4= Agree, 5= Strongly agree, SYSMIS= Don't Know	TPQ/ORCA	Ordinal	Individual	Mid/Post
orca_47	Hospital Staff- Staff members have a sense of personal responsibility for fall risk reduction.	1= Strongly disagree, 2= Disagree, 3= Neither, 4= Agree, 5= Strongly agree	TPQ/ORCA	Ordinal	Individual	Mid/Post
orca_47_ans	recode orca_47 used to calculate mean score	1= Strongly disagree, 2= Disagree, 3= Neither, 4= Agree, 5= Strongly agree, SYSMIS= Don't Know	TPQ/ORCA	Ordinal	Individual	Mid/Post
orca_48	Hospital staff- Staff members cooperate to maintain and improve effectiveness of fall risk reduction.	1= Strongly disagree, 2= Disagree, 3= Neither, 4= Agree, 5= Strongly agree	TPQ/ORCA	Ordinal	Individual	Mid/Post
orca_48_ans	recode orca_48 used to calculate mean score	1= Strongly disagree, 2= Disagree, 3= Neither, 4= Agree, 5= Strongly agree, SYSMIS= Don't Know	TPQ/ORCA	Ordinal	Individual	Mid/Post
orca_49	Hospital staff- Staff members are willing to innovate and/or experiment to improve fall risk reduction.	1= Strongly disagree, 2= Disagree, 3= Neither, 4= Agree, 5= Strongly agree	TPQ/ORCA	Ordinal	Individual	Mid/Post
orca_49_ans	recode orca_49 used to calculate mean score	1= Strongly disagree, 2= Disagree, 3= Neither, 4= Agree, 5= Strongly agree, SYSMIS= Don't Know	TPQ/ORCA	Ordinal	Individual	Mid/Post
orca_50	Hospital staff- Staff members are receptive to change in fall risk reduction procedures.	1= Strongly disagree, 2= Disagree, 3= Neither, 4= Agree, 5= Strongly agree	TPQ/ORCA	Ordinal	Individual	Mid/Post
orca_50_ans	recode orca_50 used to calculate mean score	1= Strongly disagree, 2= Disagree, 3= Neither, 4= Agree, 5= Strongly agree, SYSMIS= Don't Know	TPQ/ORCA	Ordinal	Individual	Mid/Post
orca_51	Opinion leaders- Opinion leaders believe that current fall risk reduction practices can be improved.	1= Strongly disagree, 2= Disagree, 3= Neither, 4= Agree, 5= Strongly agree	TPQ/ORCA	Ordinal	Individual	Mid/Post
orca_51_ans	recode orca_51 used to calculate mean score	1= Strongly disagree, 2= Disagree, 3= Neither, 4= Agree, 5= Strongly agree, SYSMIS= Don't Know	TPQ/ORCA	Ordinal	Individual	Mid/Post
orca_52	Opinion leaders- Opinion leaders encourage and support changes in practice patterns to improve fall risk reduction.	1= Strongly disagree, 2= Disagree, 3= Neither, 4= Agree, 5= Strongly agree	TPQ/ORCA	Ordinal	Individual	Mid/Post
orca_52_ans	recode orca_52 used to calculate mean score	1= Strongly disagree, 2= Disagree, 3= Neither, 4= Agree, 5= Strongly agree, SYSMIS= Don't Know	TPQ/ORCA	Ordinal	Individual	Mid/Post
orca_53	Opinion leaders- Opinion leaders are willing to try new fall risk reduction interventions.	1= Strongly disagree, 2= Disagree, 3= Neither, 4= Agree, 5= Strongly agree	TPQ/ORCA	Ordinal	Individual	Mid/Post
orca_53_ans	recode orca_53 used to calculate mean score	1= Strongly disagree, 2= Disagree, 3= Neither, 4= Agree, 5= Strongly agree, SYSMIS= Don't Know	TPQ/ORCA	Ordinal	Individual	Mid/Post
orca_54	Opinion leaders- Opinion leaders work cooperatively with management to make appropriate changes in fall risk reduction.	1= Strongly disagree, 2= Disagree, 3= Neither, 4= Agree, 5= Strongly agree	TPQ/ORCA	Ordinal	Individual	Mid/Post
orca_54_ans	recode orca_54 used to calculate mean score	1= Strongly disagree, 2= Disagree, 3= Neither, 4= Agree, 5= Strongly agree, SYSMIS= Don't Know	TPQ/ORCA	Ordinal	Individual	Mid/Post
orca_55	Hospital resources- We have the necessary support in terms of budget or financial resources.	1= Strongly disagree, 2= Disagree, 3= Neither, 4= Agree, 5= Strongly agree	TPQ/ORCA	Ordinal	Individual	Mid/Post
orca_55_ans	recode orca_55 used to calculate mean score	1= Strongly disagree, 2= Disagree, 3= Neither, 4= Agree, 5= Strongly agree, SYSMIS= Don't Know	TPQ/ORCA	Ordinal	Individual	Mid/Post
orca_56	Hospital resources- We have the necessary support in terms of training.	1= Strongly disagree, 2= Disagree, 3= Neither, 4= Agree, 5= Strongly agree	TPQ/ORCA	Ordinal	Individual	Mid/Post
orca_56_ans	recode orca_56 used to calculate mean score	1= Strongly disagree, 2= Disagree, 3= Neither, 4= Agree, 5= Strongly agree, SYSMIS= Don't Know	TPQ/ORCA	Ordinal	Individual	Mid/Post
orca_57	Hospital resources- We have the necessary support in terms of facilities.	1= Strongly disagree, 2= Disagree, 3= Neither, 4= Agree, 5= Strongly agree	TPQ/ORCA	Ordinal	Individual	Mid/Post
orca_57_ans	recode orca_57 used to calculate mean score	1= Strongly disagree, 2= Disagree, 3= Neither, 4= Agree, 5= Strongly agree, SYSMIS= Don't Know	TPQ/ORCA	Ordinal	Individual	Mid/Post
orca_58	Hospital resources- We have the necessary support in terms of staffing.	1= Strongly disagree, 2= Disagree, 3= Neither, 4= Agree, 5= Strongly agree	TPQ/ORCA	Ordinal	Individual	Mid/Post
orca_58_ans	recode orca_58 used to calculate mean score	1= Strongly disagree, 2= Disagree, 3= Neither, 4= Agree, 5= Strongly agree, SYSMIS= Don't Know	TPQ/ORCA	Ordinal	Individual	Mid/Post
pfh_effective	How well does each of the following words describe the huddle? Effective	1= to no extent, 2= to little extent, 3= to some extent, 4= to a good extent, 5= to a great extent	PFH	Ordinal	Individual	Post
pfh_efficient	How well does each of the following words describe the huddle? Efficient	1= to no extent, 2= to little extent, 3= to some extent, 4= to a good extent, 5= to a great extent	PFH	Ordinal	Individual	Post
pfh_num	In the past two years, approximately how many post-fall huddles have you participated in?	1=0, 2=1,3=2,4=3,5=4,6=5,7=6,8=7,9=8,10=9,11=10,12=11,13=12,14=13,15=14,16=15,17=16,18=17,19=18,20=19,21=20, 22= 20+	PFH	Ordinal	Individual	Post
pfh_productive	How well does each of the following words describe the huddle? Productive	1= to no extent, 2= to little extent, 3= to some extent, 4= to a good extent, 5= to a great extent	PFH	Ordinal	Individual	Post
pfhduring_acknowledged	It was acknowledged when we did things well.	1= strongly disagree, 2= disagree, 3= neutral, 4= agree, 5= strongly agree	PFH	Ordinal	Individual	Post
pfhduring_correctprobs	We discussed when something went wrong and offered specific ideas on how to correct the problems in the future.	1= strongly disagree, 2= disagree, 3= neutral, 4= agree, 5= strongly agree	PFH	Ordinal	Individual	Post
pfhduring_dobetter	I could approach others to try and find out how I could do better next time.	1= strongly disagree, 2= disagree, 3= neutral, 4= agree, 5= strongly agree	PFH	Ordinal	Individual	Post
pfhduring_feedback	I felt like I was asked for my honest feedback.	1= strongly disagree, 2= disagree, 3= neutral, 4= agree, 5= strongly agree	PFH	Ordinal	Individual	Post
pfhduring_honest	I felt like I could be open and honest.	1= strongly disagree, 2= disagree, 3= neutral, 4= agree, 5= strongly agree	PFH	Ordinal	Individual	Post
pfhduring_nofear	I felt like I could share things without fear of retribution.	1= strongly disagree, 2= disagree, 3= neutral, 4= agree, 5= strongly agree	PFH	Ordinal	Individual	Post
pfhduring_notciritical	No one on my team was overly critical.	1= strongly disagree, 2= disagree, 3= neutral, 4= agree, 5= strongly agree	PFH	Ordinal	Individual	Post
pfhduring_outlining	My team did a good job of outlining what we need to work on.	1= strongly disagree, 2= disagree, 3= neutral, 4= agree, 5= strongly agree	PFH	Ordinal	Individual	Post
pfhduring_praised	Our successes were praised.	1= strongly disagree, 2= disagree, 3= neutral, 4= agree, 5= strongly agree	PFH	Ordinal	Individual	Post
pfhduring_responsibility	People usually accepted responsibility.	1= strongly disagree, 2= disagree, 3= neutral, 4= agree, 5= strongly agree	PFH	Ordinal	Individual	Post
pfhduring_speakfre	I felt like I could speak freely.	1= strongly disagree, 2= disagree, 3= neutral, 4= agree, 5= strongly agree	PFH	Ordinal	Individual	Post
pfhduring_supportive	My team was very supportive of one another.	1= strongly disagree, 2= disagree, 3= neutral, 4= agree, 5= strongly agree	PFH	Ordinal	Individual	Post
pfhduring_utilizedtime	I felt like our time was utilized well.	1= strongly disagree, 2= disagree, 3= neutral, 4= agree, 5= strongly agree	PFH	Ordinal	Individual	Post
pfhlead_chancespeak	During the huddle, the leader Allowed everyone involved in the huddle a chance to speak.	1= strongly disagree, 2= disagree, 3= neutral, 4= agree, 5= strongly agree	PFH	Ordinal	Individual	Post
pfhlead_commended	During the huddle, the leader Commended us for the good things we did.	1= strongly disagree, 2= disagree, 3= neutral, 4= agree, 5= strongly agree	PFH	Ordinal	Individual	Post
pfhlead_improve	During the huddle, the leader Pointed out mistakes to improve on in the future.	1= strongly disagree, 2= disagree, 3= neutral, 4= agree, 5= strongly agree	PFH	Ordinal	Individual	Post
pfhlead_learn	During the huddle, the leader Talked about what can be learned from the fall.	1= strongly disagree, 2= disagree, 3= neutral, 4= agree, 5= strongly agree	PFH	Ordinal	Individual	Post
pfhlead_praise	During the huddle, the leader Gave praise where it was deserved.	1= strongly disagree, 2= disagree, 3= neutral, 4= agree, 5= strongly agree	PFH	Ordinal	Individual	Post
pfhlead_roles	During the huddle, the leader Discussed everyone's role during the fall. 8. Talked about what can be learned from the fall	1= strongly disagree, 2= disagree, 3= neutral, 4= agree, 5= strongly agree	PFH	Ordinal	Individual	Post
pfhlead_voiceconcerns	During the huddle, the leader Encouraged us to voice our concerns.	1= strongly disagree, 2= disagree, 3= neutral, 4= agree, 5= strongly agree	PFH	Ordinal	Individual	Post
pfhlead_wentwrong	During the huddle, the leader Talked about what went wrong.	1= strongly disagree, 2= disagree, 3= neutral, 4= agree, 5= strongly agree	PFH	Ordinal	Individual	Post
pfhsat_acheivements	I felt satisfied with the things we achieved in the huddle.	1= strongly disagree, 2= disagree, 3= neutral, 4= agree, 5= strongly agree	PFH	Ordinal	Individual	Post
pfhsat_activities	I felt satisfied about the way we carried out the activities in the huddle.	1= strongly disagree, 2= disagree, 3= neutral, 4= agree, 5= strongly agree	PFH	Ordinal	Individual	Post
pfhsat_conducted	I felt satisfied with the way in which the huddle was conducted.	1= strongly disagree, 2= disagree, 3= neutral, 4= agree, 5= strongly agree	PFH	Ordinal	Individual	Post
pfhsat_procedures	I felt satisfied with the procedures used in the huddle.	1= strongly disagree, 2= disagree, 3= neutral, 4= agree, 5= strongly agree	PFH	Ordinal	Individual	Post
pfhsat_results	When the huddle was over, I felt satisfied with the results.	1= strongly disagree, 2= disagree, 3= neutral, 4= agree, 5= strongly agree	PFH	Ordinal	Individual	Post
pfhsat_satisfaction	Our accomplishments in the huddle gave me a feeling of satisfaction.	1= strongly disagree, 2= disagree, 3= neutral, 4= agree, 5= strongly agree	PFH	Ordinal	Individual	Post
rep1	When a mistake is made, but is cuaght and corrected before affecting the patient, how often is it reported	1= Never, 2= Rarely, 3= Sometimes, 4= Most of the time, 5= Always	HSOPS	Ordinal	Individual	Pre/Post
rep2	When a mistake is made, but has no potential to harm the patient, how often is this reported?	1= Never, 2= Rarely, 3= Sometimes, 4= Most of the time, 5= Always	HSOPS	Ordinal	Individual	Pre/Post
rep3	When a mistake is made that could harm the patient, but does not, how often is this reported	1= Never, 2= Rarely, 3= Sometimes, 4= Most of the time, 5= Always	HSOPS	Ordinal	Individual	Pre/Post
safety	Give your hospital an overall grade on patient safety	1=Excellent, 2= Very Good, 3= Acceptable, 4= Poor, 5= Failing	HSOPS	Ordinal	Individual	Pre/Post
sup1	My supervisor/manager says a good word when he/she sees a job done accourding to established patient safety procedures	1=Strongly Disagree, 2= Disagree, 3= Neither, 4= Agree, 5=Strongly Agree	HSOPS	Ordinal	Individual	Pre/Post
sup2	My supervisor/manager seriously considers staff suggestions for improving patient safety	1=Strongly Disagree, 2= Disagree, 3= Neither, 4= Agree, 5=Strongly Agree	HSOPS	Ordinal	Individual	Pre/Post
sup3	Whenever pressure builds up, my supervisor/manager wants us to work faster, even if it means taking shortcuts	1=Strongly Disagree, 2= Disagree, 3= Neither, 4= Agree, 5=Strongly Agree	HSOPS	Ordinal	Individual	Pre/Post
sup3r	Whenever pressure builds up, my supervisor/manager wants us to work faster, even if it means taking shortcuts	Reverse Coded: 5=Strongly Disagree, 3= Disagree, 4= Neither, 2= Agree, 1=Strongly Agree	HSOPS	Ordinal	Individual	Pre/Post
sup4	My supervisor/manager overlooks patient safety problems that happen over and over	1=Strongly Disagree, 2= Disagree, 3= Neither, 4= Agree, 5=Strongly Agree	HSOPS	Ordinal	Individual	Pre/Post
sup4r	My supervisor/manager overlooks patient safety problems that happen over and over	Reverse Coded: 5=Strongly Disagree, 3= Disagree, 4= Neither, 2= Agree, 1=Strongly Agree	HSOPS	Ordinal	Individual	Pre/Post
SurveyYr	Year survey taken		HSOPS	Ordinal	Individual	Pre/Post
teamadjust	team uses huddle to adjust plans	1=Never, 2= Rarely, 3= Sometimes, 4= Most of the time, 5= Always	HSOPS	Ordinal	Individual	Pre/Post
teamadjust_adopt	Respondent observes most of the time or always....Team uses huddle to adjust plans	teamadjust_adopt=sum(ANY(teamadjust,4,5),0)	HSOPS	Ordinal	Individual	Pre/Post
teamadopt_num	Number of team tools respondent observes most of the time or always…out of 5	teamadopt_num = sum(teamcomm_adopt,teamcus_adopt,teamhand_adopt, teamadjust_adopt, teamdebrief_adopt)	HSOPS	Ordinal	Individual
teamcomm	Team uses structured communication tool to communicate information requiring immediate attention and action	1=Never, 2= Rarely, 3= Sometimes, 4= Most of the time, 5= Always	HSOPS	Ordinal	Individual	Pre/Post
teamcomm_adopt	Respondent observes most of the time or always...Team uses structured communication tool to communicate information requiring immediate attention and action	teamcomm_adopt=sum(ANY(teamcomm,4,5),0)	HSOPS	Ordinal	Individual	Pre/Post
teamcus	Team uses CUS to advocate for a patient or voice a concern	1=Never, 2= Rarely, 3= Sometimes, 4= Most of the time, 5= Always	HSOPS	Ordinal	Individual	Pre/Post
teamcus_adopt	Respondent observes most of the time or always...Team uses CUS to advocate for a patient or voice a concern	teamcus_adopt=sum(ANY(teamcus,4,5),0)	HSOPS	Ordinal	Individual	Pre/Post
teamdebrief	Team conducts debrief to discuss what could be improved	1=Never, 2= Rarely, 3= Sometimes, 4= Most of the time, 5= Always	HSOPS	Ordinal	Individual	Pre/Post
teamdebrief_adopt	Respondent observes most of the time or always...Team conducts debrief to discuss what could be improved	teamdebrief_adopt=sum(ANY(teamdebrief,4,5),0)	HSOPS	Ordinal	Individual	Pre/Post
teamhand	team uses structured tool for handoffs between departments	1=Never, 2= Rarely, 3= Sometimes, 4= Most of the time, 5= Always	HSOPS	Ordinal	Individual	Pre/Post
teamhand_adopt	Respondent observes most of the time or always...Team uses structured tool for handoffs between departments	teamhand_adopt=sum(ANY(teamhand,4,5),0)	HSOPS	Ordinal	Individual	Pre/Post
tpq_1	Team structure- The skills of all hospital staff overlap sufficiently so that work related to fall risk reduction can be shared when necessary.	1= Strongly disagree, 2= Disagree, 3= Neither, 4= Agree, 5= Strongly agree, 6= Don't Know	TPQ/ORCA	Ordinal	Individual	Mid/Post
tpq_1_ans	recode of tpq_1 used to calculate mean score	1= Strongly disagree, 2= Disagree, 3= Neither, 4= Agree, 5= Strongly agree, SYSMIS= Don't Know	TPQ/ORCA	Ordinal	Individual	Mid/Post
tpq_10	Leadership- My supervisor/manager takes time to meet with staff to discuss the fall risk reduction program.	1= Strongly disagree, 2= Disagree, 3= Neither, 4= Agree, 5= Strongly agree, 6= Don't Know	TPQ/ORCA	Ordinal	Individual	Mid/Post
tpq_10_ans	recode of tpq_10 used to calculate mean score	1= Strongly disagree, 2= Disagree, 3= Neither, 4= Agree, 5= Strongly agree, SYSMIS= Don't Know	TPQ/ORCA	Ordinal	Individual	Mid/Post
tpq_11	Leadership- My supervisor/manager ensures that adequate resources (e.g., staff, supplies, equipment, information) are available to support the fall risk reduction program.	1= Strongly disagree, 2= Disagree, 3= Neither, 4= Agree, 5= Strongly agree, 6= Don't Know	TPQ/ORCA	Ordinal	Individual	Mid/Post
tpq_11_ans	recode of tpq_11 used to calculate mean score	1= Strongly disagree, 2= Disagree, 3= Neither, 4= Agree, 5= Strongly agree, SYSMIS= Don't Know	TPQ/ORCA	Ordinal	Individual	Mid/Post
tpq_12	Leadership- My supervisor/manager successfully resolves conflicts involving the fall risk reduction program.	1= Strongly disagree, 2= Disagree, 3= Neither, 4= Agree, 5= Strongly agree, 6= Don't Know	TPQ/ORCA	Ordinal	Individual	Mid/Post
tpq_12_ans	recode of tpq_12 used to calculate mean score	1= Strongly disagree, 2= Disagree, 3= Neither, 4= Agree, 5= Strongly agree, SYSMIS= Don't Know	TPQ/ORCA	Ordinal	Individual	Mid/Post
tpq_13	Leadership- supervisor/manager models supportive team behavior	1= Strongly disagree, 2= Disagree, 3= Neither, 4= Agree, 5= Strongly agree, 6= Don't Know	TPQ/ORCA	Ordinal	Individual	Mid/Post
tpq_13_ans	recode of tpq_13used to calculate mean score	1= Strongly disagree, 2= Disagree, 3= Neither, 4= Agree, 5= Strongly agree, SYSMIS= Don't Know	TPQ/ORCA	Ordinal	Individual	Mid/Post
tpq_14	Leadership- supervisor/manager makes staff aware of fall program changes	1= Strongly disagree, 2= Disagree, 3= Neither, 4= Agree, 5= Strongly agree, 6= Don't Know	TPQ/ORCA	Ordinal	Individual	Mid/Post
tpq_14_ans	recode of tpq_14used to calculate mean score	1= Strongly disagree, 2= Disagree, 3= Neither, 4= Agree, 5= Strongly agree, SYSMIS= Don't Know	TPQ/ORCA	Ordinal	Individual	Mid/Post
tpq_15	Situation Monitoring- Staff effectively anticipate each other’s needs when implementing fall risk reduction interventions.	1= Strongly disagree, 2= Disagree, 3= Neither, 4= Agree, 5= Strongly agree, 6= Don't Know	TPQ/ORCA	Ordinal	Individual	Mid/Post
tpq_15_ans	recode of tpq_15 used to calculate mean score	1= Strongly disagree, 2= Disagree, 3= Neither, 4= Agree, 5= Strongly agree, SYSMIS= Don't Know	TPQ/ORCA	Ordinal	Individual	Mid/Post
tpq_16	Situation Monitoring- Staff monitor each other’s performance when implementing fall risk reduction interventions.	1= Strongly disagree, 2= Disagree, 3= Neither, 4= Agree, 5= Strongly agree, 6= Don't Know	TPQ/ORCA	Ordinal	Individual	Mid/Post
tpq_16_ans	recode of tpq_16 used to calculate mean score	1= Strongly disagree, 2= Disagree, 3= Neither, 4= Agree, 5= Strongly agree, SYSMIS= Don't Know	TPQ/ORCA	Ordinal	Individual	Mid/Post
tpq_17	Situation Monitoring- Staff exchange relevant information to decrease the risk of falls as it becomes available.	1= Strongly disagree, 2= Disagree, 3= Neither, 4= Agree, 5= Strongly agree, 6= Don't Know	TPQ/ORCA	Ordinal	Individual	Mid/Post
tpq_17_ans	recode of tpq_17 used to calculate mean score	1= Strongly disagree, 2= Disagree, 3= Neither, 4= Agree, 5= Strongly agree, SYSMIS= Don't Know	TPQ/ORCA	Ordinal	Individual	Mid/Post
tpq_18	Situation Monitoring- Staff continuously scan the environment for important information to decrease the risk of falls.	1= Strongly disagree, 2= Disagree, 3= Neither, 4= Agree, 5= Strongly agree, 6= Don't Know	TPQ/ORCA	Ordinal	Individual	Mid/Post
tpq_18_ans	recode of tpq_18used to calculate mean score	1= Strongly disagree, 2= Disagree, 3= Neither, 4= Agree, 5= Strongly agree, SYSMIS= Don't Know	TPQ/ORCA	Ordinal	Individual	Mid/Post
tpq_19	Situation Monitoring- Staff share information regarding potential complications that may increase a patient’s risk of falls (e.g., change in status, previous fall).	1= Strongly disagree, 2= Disagree, 3= Neither, 4= Agree, 5= Strongly agree, 6= Don't Know	TPQ/ORCA	Ordinal	Individual	Mid/Post
tpq_19_ans	recode of tpq_19used to calculate mean score	1= Strongly disagree, 2= Disagree, 3= Neither, 4= Agree, 5= Strongly agree, SYSMIS= Don't Know	TPQ/ORCA	Ordinal	Individual	Mid/Post
tpq_2	Team structure- All hospital staff are held accountable for their actions related to fall risk reduction.	1= Strongly disagree, 2= Disagree, 3= Neither, 4= Agree, 5= Strongly agree, 6= Don't Know	TPQ/ORCA	Ordinal	Individual	Mid/Post
tpq_2_ans	recode of tpq_2used to calculate mean score	1= Strongly disagree, 2= Disagree, 3= Neither, 4= Agree, 5= Strongly agree, SYSMIS= Don't Know	TPQ/ORCA	Ordinal	Individual	Mid/Post
tpq_20	Situation Monitoring- Staff meet to reevaluate a patient’s fall risk reduction plan of care when aspects of the situation have changed.	1= Strongly disagree, 2= Disagree, 3= Neither, 4= Agree, 5= Strongly agree, 6= Don't Know	TPQ/ORCA	Ordinal	Individual	Mid/Post
tpq_20_ans	recode of tpq_20 used to calculate mean score	1= Strongly disagree, 2= Disagree, 3= Neither, 4= Agree, 5= Strongly agree, SYSMIS= Don't Know	TPQ/ORCA	Ordinal	Individual	Mid/Post
tpq_21	Situation Monitoring- Staff correct each other’s mistakes to ensure that fall risk reduction procedures are followed properly.	1= Strongly disagree, 2= Disagree, 3= Neither, 4= Agree, 5= Strongly agree, 6= Don't Know	TPQ/ORCA	Ordinal	Individual	Mid/Post
tpq_21_ans	recode of tpq_21 used to calculate mean score	1= Strongly disagree, 2= Disagree, 3= Neither, 4= Agree, 5= Strongly agree, SYSMIS= Don't Know	TPQ/ORCA	Ordinal	Individual	Mid/Post
tpq_22	Mutual Support- Staff assist fellow staff to decrease the risk of falls during a high workload.	1= Strongly disagree, 2= Disagree, 3= Neither, 4= Agree, 5= Strongly agree, 6= Don't Know	TPQ/ORCA	Ordinal	Individual	Mid/Post
tpq_22_ans	recode of tpq_22 used to calculate mean score	1= Strongly disagree, 2= Disagree, 3= Neither, 4= Agree, 5= Strongly agree, SYSMIS= Don't Know	TPQ/ORCA	Ordinal	Individual	Mid/Post
tpq_23	Mutual Support- Staff request assistance from fellow staff to implement fall risk reduction interventions when they feel overwhelmed.	1= Strongly disagree, 2= Disagree, 3= Neither, 4= Agree, 5= Strongly agree, 6= Don't Know	TPQ/ORCA	Ordinal	Individual	Mid/Post
tpq_23_ans	recode of tpq_23 used to calculate mean score	1= Strongly disagree, 2= Disagree, 3= Neither, 4= Agree, 5= Strongly agree, SYSMIS= Don't Know	TPQ/ORCA	Ordinal	Individual	Mid/Post
tpq_24	Mutual Support- Staff caution each other about potentially dangerous situations that may increase the risk of patient falls.	1= Strongly disagree, 2= Disagree, 3= Neither, 4= Agree, 5= Strongly agree, 6= Don't Know	TPQ/ORCA	Ordinal	Individual	Mid/Post
tpq_24_ans	recode of tpq_24 used to calculate mean score	1= Strongly disagree, 2= Disagree, 3= Neither, 4= Agree, 5= Strongly agree, SYSMIS= Don't Know	TPQ/ORCA	Ordinal	Individual	Mid/Post
tpq_25	Mutual Support- Feedback between staff about fall risk reduction is delivered in a way that promotes positive interactions and future change.	1= Strongly disagree, 2= Disagree, 3= Neither, 4= Agree, 5= Strongly agree, 6= Don't Know	TPQ/ORCA	Ordinal	Individual	Mid/Post
tpq_25_ans	recode of tpq_25 used to calculate mean score	1= Strongly disagree, 2= Disagree, 3= Neither, 4= Agree, 5= Strongly agree, SYSMIS= Don't Know	TPQ/ORCA	Ordinal	Individual	Mid/Post
tpq_26	Mutual Support- Staff advocate for patients who are at risk for falls even when their opinion conflicts with that of a senior member of the unit/department.	1= Strongly disagree, 2= Disagree, 3= Neither, 4= Agree, 5= Strongly agree, 6= Don't Know	TPQ/ORCA	Ordinal	Individual	Mid/Post
tpq_26_ans	recode of tpq_26 used to calculate mean score	1= Strongly disagree, 2= Disagree, 3= Neither, 4= Agree, 5= Strongly agree, SYSMIS= Don't Know	TPQ/ORCA	Ordinal	Individual	Mid/Post
tpq_27	Mutual Support- When staff have a concern about a patient’s risk of falling, they challenge others until they are sure the concern has been heard.	1= Strongly disagree, 2= Disagree, 3= Neither, 4= Agree, 5= Strongly agree, 6= Don't Know	TPQ/ORCA	Ordinal	Individual	Mid/Post
tpq_27_ans	recode of tpq_27 used to calculate mean score	1= Strongly disagree, 2= Disagree, 3= Neither, 4= Agree, 5= Strongly agree, SYSMIS= Don't Know	TPQ/ORCA	Ordinal	Individual	Mid/Post
tpq_28	Mutual Support- Staff resolve their conflicts about fall risk reduction, even when the conflicts have become personal.	1= Strongly disagree, 2= Disagree, 3= Neither, 4= Agree, 5= Strongly agree, 6= Don't Know	TPQ/ORCA	Ordinal	Individual	Mid/Post
tpq_28_ans	recode of tpq_28 used to calculate mean score	1= Strongly disagree, 2= Disagree, 3= Neither, 4= Agree, 5= Strongly agree, SYSMIS= Don't Know	TPQ/ORCA	Ordinal	Individual	Mid/Post
tpq_29	Communication- Information about fall risk reduction is explained to patients and their families in lay terms.	1= Strongly disagree, 2= Disagree, 3= Neither, 4= Agree, 5= Strongly agree, 6= Don't Know	TPQ/ORCA	Ordinal	Individual	Mid/Post
tpq_29_ans	recode of tpq_29 used to calculate mean score	1= Strongly disagree, 2= Disagree, 3= Neither, 4= Agree, 5= Strongly agree, SYSMIS= Don't Know	TPQ/ORCA	Ordinal	Individual	Mid/Post
tpq_3	Team structure- Staff within my unit/department share information that enables timely decisionmaking about fall risk reduction by the direct patient care team.	1= Strongly disagree, 2= Disagree, 3= Neither, 4= Agree, 5= Strongly agree, 6= Don't Know	TPQ/ORCA	Ordinal	Individual	Mid/Post
tpq_3_ans	recode of tpq_3 used to calculate mean score	1= Strongly disagree, 2= Disagree, 3= Neither, 4= Agree, 5= Strongly agree, SYSMIS= Don't Know	TPQ/ORCA	Ordinal	Individual	Mid/Post
tpq_30	Communication- Staff relay relevant information about fall risk reduction in a timely manner.	1= Strongly disagree, 2= Disagree, 3= Neither, 4= Agree, 5= Strongly agree, 6= Don't Know	TPQ/ORCA	Ordinal	Individual	Mid/Post
tpq_30_ans	recode of tpq_30 used to calculate mean score	1= Strongly disagree, 2= Disagree, 3= Neither, 4= Agree, 5= Strongly agree, SYSMIS= Don't Know	TPQ/ORCA	Ordinal	Individual	Mid/Post
tpq_31	Communication- When communicating with patients about fall risk reduction, staff allow enough time for questions.	1= Strongly disagree, 2= Disagree, 3= Neither, 4= Agree, 5= Strongly agree, 6= Don't Know	TPQ/ORCA	Ordinal	Individual	Mid/Post
tpq_31_ans	recode of tpq_31 used to calculate mean score	1= Strongly disagree, 2= Disagree, 3= Neither, 4= Agree, 5= Strongly agree, SYSMIS= Don't Know	TPQ/ORCA	Ordinal	Individual	Mid/Post
tpq_32	Communication- Staff use common terminology when communicating with each other about fall risk reduction.	1= Strongly disagree, 2= Disagree, 3= Neither, 4= Agree, 5= Strongly agree, 6= Don't Know	TPQ/ORCA	Ordinal	Individual	Mid/Post
tpq_32_ans	recode of tpq_32 used to calculate mean score	1= Strongly disagree, 2= Disagree, 3= Neither, 4= Agree, 5= Strongly agree, SYSMIS= Don't Know	TPQ/ORCA	Ordinal	Individual	Mid/Post
tpq_33	Communication- Staff verbally verify information about a patient's fall risk that they receive from each other.	1= Strongly disagree, 2= Disagree, 3= Neither, 4= Agree, 5= Strongly agree, 6= Don't Know	TPQ/ORCA	Ordinal	Individual	Mid/Post
tpq_33_ans	recode of tpq_33 used to calculate mean score	1= Strongly disagree, 2= Disagree, 3= Neither, 4= Agree, 5= Strongly agree, SYSMIS= Don't Know	TPQ/ORCA	Ordinal	Individual	Mid/Post
tpq_34	Communication- Staff follow a standardized method of sharing fall risk information when handing off patients.	1= Strongly disagree, 2= Disagree, 3= Neither, 4= Agree, 5= Strongly agree, 6= Don't Know	TPQ/ORCA	Ordinal	Individual	Mid/Post
tpq_34_ans	recode of tpq_34 used to calculate mean score	1= Strongly disagree, 2= Disagree, 3= Neither, 4= Agree, 5= Strongly agree, SYSMIS= Don't Know	TPQ/ORCA	Ordinal	Individual	Mid/Post
tpq_35	communication- Staff seek fall risk reduction information from all available sources.	1= Strongly disagree, 2= Disagree, 3= Neither, 4= Agree, 5= Strongly agree, 6= Don't Know	TPQ/ORCA	Ordinal	Individual	Mid/Post
tpq_35_ans	recode of tpq_35 used to calculate mean score	1= Strongly disagree, 2= Disagree, 3= Neither, 4= Agree, 5= Strongly agree, SYSMIS= Don't Know	TPQ/ORCA	Ordinal	Individual	Mid/Post
tpq_4	Team structure- My unit/department makes efficient use of resources related to fall risk reduction (e.g., staff, supplies, equipment, information).	1= Strongly disagree, 2= Disagree, 3= Neither, 4= Agree, 5= Strongly agree, 6= Don't Know	TPQ/ORCA	Ordinal	Individual	Mid/Post
tpq_4_ans	recode of tpq_4 used to calculate mean score	1= Strongly disagree, 2= Disagree, 3= Neither, 4= Agree, 5= Strongly agree, SYSMIS= Don't Know	TPQ/ORCA	Ordinal	Individual	Mid/Post
tpq_5	Team structure- Staff within my unit/department understand their roles and responsibilities related to fall risk reduction.	1= Strongly disagree, 2= Disagree, 3= Neither, 4= Agree, 5= Strongly agree, 6= Don't Know	TPQ/ORCA	Ordinal	Individual	Mid/Post
tpq_5_ans	recode of tpq_5 used to calculate mean score	1= Strongly disagree, 2= Disagree, 3= Neither, 4= Agree, 5= Strongly agree, SYSMIS= Don't Know	TPQ/ORCA	Ordinal	Individual	Mid/Post
tpq_6	Team structure- My unit/department has clearly articulated goals for fall risk reduction.	1= Strongly disagree, 2= Disagree, 3= Neither, 4= Agree, 5= Strongly agree, 6= Don't Know	TPQ/ORCA	Ordinal	Individual	Mid/Post
tpq_6_ans	recode of tpq_6 used to calculate mean score	1= Strongly disagree, 2= Disagree, 3= Neither, 4= Agree, 5= Strongly agree, SYSMIS= Don't Know	TPQ/ORCA	Ordinal	Individual	Mid/Post
tpq_7	Team structure- My unit/department operates at a high level of efficiency when it comes to fall risk reduction.	1= Strongly disagree, 2= Disagree, 3= Neither, 4= Agree, 5= Strongly agree, 6= Don't Know	TPQ/ORCA	Ordinal	Individual	Mid/Post
tpq_7_ans	recode of tpq_7 used to calculate mean score	1= Strongly disagree, 2= Disagree, 3= Neither, 4= Agree, 5= Strongly agree, SYSMIS= Don't Know	TPQ/ORCA	Ordinal	Individual	Mid/Post
tpq_8	Leadership- My supervisor/manager considers staff input when making decisions about fall risk reduction.	1= Strongly disagree, 2= Disagree, 3= Neither, 4= Agree, 5= Strongly agree, 6= Don't Know	TPQ/ORCA	Ordinal	Individual	Mid/Post
tpq_8_2014	Team Structure- My hospital's fall risk reduction team effectively coordinates efforts to decrease fall risk.	1= Strongly disagree, 2= Disagree, 3= Neither, 4= Agree, 5= Strongly agree, 6= Don't Know	TPQ/ORCA	Ordinal	Individual	Mid/Post
tpq_8_2014_ans	recode of tpq_8_2014 used to calculate mean score	1= Strongly disagree, 2= Disagree, 3= Neither, 4= Agree, 5= Strongly agree, SYSMIS= Don't Know	TPQ/ORCA	Ordinal	Individual	Mid/Post
tpq_8_ans	recode of tpq_8 used to calculate mean score	1= Strongly disagree, 2= Disagree, 3= Neither, 4= Agree, 5= Strongly agree, SYSMIS= Don't Know	TPQ/ORCA	Ordinal	Individual	Mid/Post
tpq_9	Leadership- My supervisor/manager provides opportunities to discuss the unit/department’s performance after a patient fall.	1= Strongly disagree, 2= Disagree, 3= Neither, 4= Agree, 5= Strongly agree, 6= Don't Know	TPQ/ORCA	Ordinal	Individual	Mid/Post
tpq_9_ans	recode of tpq_9 used to calculate mean score	1= Strongly disagree, 2= Disagree, 3= Neither, 4= Agree, 5= Strongly agree, SYSMIS= Don't Know	TPQ/ORCA	Ordinal	Individual	Mid/Post
yr1change	As compared to one year ago, our hospital's current fall risk reduction practices seem…	1= Do not know/Not, 2= Much worse, 3= Worse, 4= About the same, 5= Better, 6= Much better	TPQ/ORCA	Ordinal	Individual	Mid/Post
COMP10staff	Composite 10: Staffing	COMP10staff=mean(dep2,dep5r,dep7r,dep14r)	HSOPS	Scale	Individual	Pre/Post
COMP11hat	Composite 11: Handoffs & Transitions	COMP11hat=mean(hos3r,hos5r,hos7r,hos11r)	HSOPS	Scale	Individual	Pre/Post
COMP12np	Composite 12: Nonpunitive Response to Errors	COMP12np=mean(dep8r,dep12r,dep16r)	HSOPS	Scale	Individual	Pre/Post
COMP1twwi	Composite 1: Teamwork within departments	COMP1twwi=mean(dep1,dep3,dep4,dep11)	HSOPS	Scale	Individual	Pre/Post
COMP2seap	Composite 2: Supervisor/Manager Expectations & Actions Promoting Patient Safety or Zohar Group Safety Norm	COMP2seap=mean(sup1,sup2,sup3r,sup4r)	HSOPS	Scale	Individual	Pre/Post
COMP3ol	Composite 3: Organizational Learning	COMP3ol=mean(dep6,dep9,dep13)	HSOPS	Scale	Individual	Pre/Post
COMP4ms	Composite 4: Management Support for Patient Safety or Zohar Organizational Safety Norm	COMP4ms=mean(hos1,hos8,hos9r)	HSOPS	Scale	Individual	Pre/Post
COMP5op	Composite 5: Overall Perceptions of Patient Safety	COMP5op=mean(dep15,dep18,dep10r,dep17r)	HSOPS	Scale	Individual	Pre/Post
COMP6fberr	Composite 6: Feedback & Communication About Error	COMP6fberr=mean(com1,com3,com5)	HSOPS	Scale	Individual	Pre/Post
COMP7co	Composite 7: Communication Openness	COMP7co=mean(com2,com4,com6r)	HSOPS	Scale	Individual	Pre/Post
COMP8fer	Composite 8: Frequency of Events Reported	COMP8fer=mean(rep1,rep2,rep3)	HSOPS	Scale	Individual	Pre/Post
COMP9twax	Composite 9: Teamwork Across Departments	COMP9twax=mean(hos4,hos10,hos2r,hos6r)	HSOPS	Scale	Individual	Pre/Post
fall_team_effect	Fall Risk Reduction Team effectiveness	fall_team_effect=MEAN(tpq_8_2014_ans).	TPQ/ORCA	Scale	Individual	Mid/Post
fall_team_effect_mean	calculated mean of fall team effectiveness scores	MEAN(fall_team_effect)	TPQ/ORCA	scale	Hospital	Mid/Post
fall_team_effect_mean	mean score of fall team effectiveness	MEAN(fall_team_effect)	TPQ/ORCA	scale	Hospital	Mid/Post
HAB	Huddle attendee behaviors domain (calculated)	HAB=mean(pfhduring_feedback, pfhduring_honest, pfhduring_nofear, pfhduring_responsibility, pfhduring_dobetter, pfhduring_notcritical, pfhduring_supportive ,pfhduring_speakfree, pfhduring_correctprobs, pfhduring_outlining, pfhduring_acknowledged, pfhdu	PFH	Scale	Individual	Post
HAB_mean	Calculated mean of all huddle attendee behaviors domain	MEAN(HAB)	PFH	scale	Hospital	Post
HE	Huddle effectiveness domain (calculated)	HE= mean(pfh_efficient, pfh_productive, pfh_effective)	PFH	Scale	Individual	Post
HE_mean	Calculated mean of all huddle effectiveness domain	MEAN(HE)	PFH	scale	Hospital	Post
HLB	huddle leader behaviors domain (calculated)	HLB=mean(pfhlead_praise, pfhlead_commended, pfhlead_improve, pfhlead_wentwrong, pfhlead_chancespeak ,pfhlead_voiceconcerns, pfhlead_roles, pfhlead_learn)	PFH	Scale	Individual	Post
HLB_mean	Calculated mean of all huddle leader behaviors domain	MEAN(HLB)	PFH	scale	Hospital	Post
HS	Huddle satisfaction domain (calculated)	HS= mean(pfhsat_conducted, pfhsat_procedures, pfhsat_activities, pfhsat_acheivements, pfhsats_results, pfhsat_satisfaction)	PFH	Scale	Individual	Post
HS_mean	calculated mean of all huddle satisfaction domain	MEAN(HS)	PFH	scale	Hospital	Post
orca_36_ans_mean	calculated mean score of orca_36_ans	MEAN(orca_36_ans)	TPQ/ORCA	Scale	Hospital	Mid/Post
orca_37_ans_mean	calculated mean score of orca_37_ans	MEAN (orca_37_ans)	TPQ/ORCA	Scale	Hospital	Mid/Post
orca_38_ans_mean	calculated mean score of orca_38_ans	MEAN(orca_38_ans)	TPQ/ORCA	Scale	Hospital	Mid/Post
orca_39_ans_mean	calculated mean score of orca_39_ans	MEAN(orca_39_ans)	TPQ/ORCA	Scale	Hospital	Mid/Post
orca_40_ans_mean	calculated mean score of orca_40_ans	MEAN(orca_40_ans)	TPQ/ORCA	Scale	Hospital	Mid/Post
orca_41_ans_mean	calculated mean score of orca_41_ans	MEAN(orca_41_ans)	TPQ/ORCA	Scale	Hospital	Mid/Post
orca_42_ans_mean	calculated mean score of orca_42_ans	MEAN(orca_42_ans)	TPQ/ORCA	Scale	Hospital	Mid/Post
orca_43_ans_mean	calculated mean score of orca_43_ans	MEAN(orca_43_ans)	TPQ/ORCA	Scale	Hospital	Mid/Post
orca_44_ans_mean	calculated mean score of orca_44_ans	MEAN(orca_44_ans)	TPQ/ORCA	Scale	Hospital	Mid/Post
orca_45_ans_mean	calculated mean score of orca_45_ans	MEAN(orca_45_ans)	TPQ/ORCA	Scale	Hospital	Mid/Post
orca_46_ans_mean	calculated mean score of orca_46_ans	MEAN(orca_46_ans)	TPQ/ORCA	Scale	Hospital	Mid/Post
orca_47_ans_mean	calculated mean score of orca_47_ans	MEAN(orca_47_ans)	TPQ/ORCA	Scale	Hospital	Mid/Post
orca_48_ans_mean	calculated mean score of orca_48_ans	MEAN(orca_48_ans)	TPQ/ORCA	Scale	Hospital	Mid/Post
orca_49_ans_mean	calculated mean score of orca_49_ans	MEAN(orca_49_ans)	TPQ/ORCA	Scale	Hospital	Mid/Post
orca_50_ans_mean	calculated mean score of orca_50_ans	MEAN(orca_50_ans)	TPQ/ORCA	Scale	Hospital	Mid/Post
orca_51_ans_mean	calculated mean score of orca_51_ans	MEAN(orca_51_ans)	TPQ/ORCA	Scale	Hospital	Mid/Post
orca_52_ans_mean	calculated mean score of orca_52_ans	MEAN(orca_52_ans)	TPQ/ORCA	Scale	Hospital	Mid/Post
orca_53_ans_mean	calculated mean score of orca_53_ans	MEAN(orca_53_ans)	TPQ/ORCA	Scale	Hospital	Mid/Post
orca_54_ans_mean	calculated mean score of orca_54_ans	MEAN(orca_54_ans)	TPQ/ORCA	Scale	Hospital	Mid/Post
orca_55_ans_mean	calculated mean score of orca_55_ans	MEAN(orca_55_ans)	TPQ/ORCA	Scale	Hospital	Mid/Post
orca_56_ans_mean	calculated mean score of orca_56_ans	MEAN(orca_56_ans)	TPQ/ORCA	Scale	Hospital	Mid/Post
orca_57_ans_mean	calculated mean score of orca_57_ans	MEAN(orca_57_ans)	TPQ/ORCA	Scale	Hospital	Mid/Post
orca_58_ans_mean	calculated mean score of orca_58_ans	MEAN(orca_58_ans)	TPQ/ORCA	Scale	Hospital	Mid/Post
orca_hospres	ORCA hospital resources	orca_hospres=MEAN(orca_55_ans,orca_56_ans,orca_57_ans,orca_58_ans).	TPQ/ORCA	Scale	Individual	Mid/Post
orca_hospres_mean	calculated mean of hospital resource questions	MEAN(orca_hospres)	TPQ/ORCA	scale	Hospital	Mid/Post
orca_hospres_mean	calculated mean of hospital resource questions	MEAN(orca_hospres)	TPQ/ORCA	scale	Hospital	Mid/Post
orca_mgmtsrl	ORCA management/Sr. Leadership	orca_mgmtsrl=MEAN(orca_36_ans,orca_37_ans,orca_38_ans,orca_39_ans,orca_40_ans,orca_41_ans,orca_42_ans,orca_43_ans,orca_44_ans,orca_45_ans,orca_46_ans).	TPQ/ORCA	scale	Individual	Mid/Post
orca_mgmtsrl_mean	calculated mean of orca senior leadership questions	MEAN(orca_mgmtsrl)	TPQ/ORCA	Scale	Hospital	Mid/Post
orca_oplead	ORCA Opinion Leaders	orca_oplead=MEAN(orca_51_ans,orca_52_ans,orca_53_ans,orca_54_ans).	TPQ/ORCA	scale	Individual	Mid/Post
orca_oplead_mean	calculated mean of opinion leader questions	MEAN(orca_oplead)	TPQ/ORCA	scale	Hospital	Mid/Post
orca_oplead_mean	calculated mean of orca opinion leader questions	MEAN(orca_oplead)	TPQ/ORCA	scale	Hospital	Mid/Post
orca_staff	ORCA Hospital Staff	orca_staff=MEAN(orca_47_ans,orca_48_ans,orca_49_ans,orca_50_ans).	TPQ/ORCA	scale	Individual	Mid/Post
orca_staff_mean	calculated mean of orca staff questions	MEAN(orca_staff)	TPQ/ORCA	scale	Hospital	Mid/Post
orca_staff_mean	calculated mean of orca staff questions	MEAN(orca_staff)	TPQ/ORCA	scale	Hospital	Mid/Post
pfh_age	What is your age in years?	Number	PFH	scale	Individual	Post
pfh_effective_mean	calculated mean of responses to huddle effectiveness	MEAN(pfh_effective)	PFH	scale	Hospital	Post
pfh_efficient_mean	calculated mean of responses to huddle is efficient	MEAN(pfh_efficient)	PFH	scale	Hospital	Post
pfh_leader_mean	calculated mean of responses to did the huddle have a leader?	MEAN(pfh_leader)	PFH	scale	Hospital	Post
pfh_num_mean	calculated mean of pfh_num	MEAN(pfh_num)	PFH	scale	Hospital	Post
pfh_productive_mean	calculated mean of responses to huddle was productive	MEAN(pfh_productive)	PFH	scale	Hospital	Post
pfhduring_acknowledged_mean	calculated mean of responses to: it was acknowledged when we did things well	MEAN(pfhduring_acknowledged)	PFH	scale	Hospital	Post
pfhduring_correctprobs_mean	calculated mean of responses to when something went wrong we offered specific ideas to correct it	MEAN(pfhduring_correctprobs)	PFH	scale	Hospital	Post
pfhduring_dobetter_mean	calculated mean of responses to how to do better	MEAN(pfhduring_dobetter)	PFH	scale	Hospital	Post
pfhduring_feedback_mean	calculated mean of responses about honest feedback	MEAN(pfhduring_feedback)	PFH	scale	Hospital	Post
pfhduring_honest_mean	calculated mean of responses to: I felt like I could be open and honest	MEAN(pfhduring_honest)	PFH	scale	Hospital	Post
pfhduring_nofear_mean	calculated mean of responses to no fear of retribution	MEAN(pfhduring_nofear)	PFH	scale	Hospital	Post
pfhduring_notcritical_mean	calculated mean of responses to no one was overly critical	MEAN(pfhduring_notcritical)	PFH	scale	Hospital	Post
pfhduring_outlining_mean	calculated mean of responses to: team did a good job outlining what to work on	MEAN(pfhduring_outlining)	PFH	scale	Hospital	Post
pfhduring_praised_mean	calculated mean of responses to: our successes were praised	MEAN(pfhduring_praised)	PFH	scale	Hospital	Post
pfhduring_responsibility_mean	calculated mean of responses to: people usually accepted responsibility	MEAN(pfhduring_responsibility)	PFH	scale	Hospital	Post
pfhduring_speakfree_mean	calculated mean of responses to: I felt like I could speek freely	MEAN(pfhduring_speakfree)	PFH	scale	Hospital	Post
pfhduring_supportive_mean	calculated mean of responses to: my team was very supportive	MEAN(pfhduring_supportive)	PFH	scale	Hospital	Post
pfhduring_utilizedtime_mean	calculated mean of responses to: our time was utilized well	MEAN(pfhduring_utilizedtime)	PFH	scale	Hospital	Post
pfhlead_chancespeak_mean	calculated mean of responses to: the leader allowed everyone the chance to speak	MEAN(pfhlead_chancespeak)	PFH	scale	Hospital	Post
pfhlead_commended_mean	calculated mean of responses to: the leader commended us for the good things we did	MEAN(pfhlead_commended)	PFH	scale	Hospital	Post
pfhlead_improve_mean	calculated mean of responses to: the leader pointed out mistakes to improve	MEAN(pfhlead_improve)	PFH	scale	Hospital	Post
pfhlead_learn_mean	calculated mean of responses to: the leader talked about what can be learned	MEAN(pfhlead_learn)	PFH	scale	Hospital	Post
pfhlead_praise_mean	calculated mean of responses to: leader gave praise	MEAN(pfhlead_praise)	PFH	scale	Hospital	Post
pfhlead_roles_mean	calculcated mean of responses to: leader discussed roles	MEAN(pfhlead_roles)	PFH	scale	Hospital	Post
pfhlead_voiceconcerns_mean	calculated mean of responses to: leader encouraged us to voice concerns	MEAN(pfhlead_voiceconcerns)	PFH	scale	Hospital	Post
pfhlead_wentwrong_mean	calculated mean of responses to: leader talked about what went wrong	MEAN(pfhlead_wentwrong)	PFH	scale	Hospital	Post
pfhsat_achievements_mean	calculated mean of satisfied with what was achieved	MEAN(pfhsat_achievements)	PFH	scale	Hospital	Post
pfhsat_activities_mean	calculated mean of satisfied about activities of the huddle	MEAN(pfhsat_activities)	PFH	scale	Hospital	Post
pfhsat_conducted_mean	calculated mean of satisfied with the way the huddle was conducted	MEAN(pfhsat_conducted)	PFH	scale	Hospital	Post
pfhsat_procedures_mean	calculated mean of satisfied with procedures used	MEAN(pfhsat_procedures)	PFH	scale	Hospital	Post
pfhsat_results_mean	calculated mean of satisfied with results	MEAN(pfhsat_results)	PFH	scale	Hospital	Post
pfhsat_satisfaction_mean	calculated mean of feeling satisfaction after huddle	MEAN(pfhsat_satisfaction)	PFH	scale	Hospital	Post
teamadopt_num	Number of team tools respondent observes most of the time or always…out of 5	teamadopt_num = sum(teamcomm_adopt,teamcus_adopt,teamhand_adopt, teamadjust_adopt, teamdebrief_adopt)	HSOPS	Scale	Individual	Post
teamknow_num	Number of team knowledge questions answered correctly out of 4	teamknow_num = sum(teamplan_know, teamsbar_know, teamspeak_know, teamstep_know)	HSOPS	Scale	Individual	Pre/Post
tpq_1_ans_mean	calculated mean score of tpq_1_ans	MEAN(tpq_1_ans)	TPQ/ORCA	Scale	Hospital	Mid/Post
tpq_10_ans_mean	calculated mean score of tpq_10_ans	MEAN(tpq_10_ans)	TPQ/ORCA	Scale	Hospital	Mid/Post
tpq_11_ans_mean	calculated mean score of tpq_11_ans	MEAN(tpq_11_ans)	TPQ/ORCA	Scale	Hospital	Mid/Post
tpq_12_ans_mean	calculated mean score of tpq_12_ans	MEAN(tpq_12_ans)	TPQ/ORCA	Scale	Hospital	Mid/Post
tpq_13_ans_mean	calculated mean score of tpq_13_ans	MEAN(tpq_13_ans)	TPQ/ORCA	Scale	Hospital	Mid/Post
tpq_14_ans_mean	calculated mean score of tpq_14_ans	MEAN(tpq_14_ans)	TPQ/ORCA	Scale	Hospital	Mid/Post
tpq_15_ans_mean	calculated mean score of tpq_15_ans	MEAN(tpq_15_ans)	TPQ/ORCA	Scale	Hospital	Mid/Post
tpq_16_ans_mean	calculated mean score of tpq_16_ans	MEAN(tpq_16_ans)	TPQ/ORCA	Scale	Hospital	Mid/Post
tpq_17_ans_mean	calculated mean score of tpq_17_ans	MEAN(tpq_17_ans)	TPQ/ORCA	Scale	Hospital	Mid/Post
tpq_18_ans_mean	calculated mean score of tpq_18_ans	MEAN(tpq_18_ans)	TPQ/ORCA	Scale	Hospital	Mid/Post
tpq_19_ans_mean	calculated mean score of tpq_19_ans	MEAN(tpq_19_ans)	TPQ/ORCA	Scale	Hospital	Mid/Post
tpq_2_ans_mean	calculated mean score of tpq_2_ans	MEAN(tpq_2_ans)	TPQ/ORCA	Scale	Hospital	Mid/Post
tpq_20_ans_mean	calculated mean score of tpq_20_ans	MEAN(tpq_20_ans)	TPQ/ORCA	Scale	Hospital	Mid/Post
tpq_21_ans_mean	calculated mean score of tpq_21_ans	MEAN(tpq_21_ans)	TPQ/ORCA	Scale	Hospital	Mid/Post
tpq_22_ans_mean	calculated mean score of tpq_22_ans	MEAN(tpq_22_ans)	TPQ/ORCA	Scale	Hospital	Mid/Post
tpq_23_ans_mean	calculated mean score of tpq_23_ans	MEAN(tpq_23_ans)	TPQ/ORCA	Scale	Hospital	Mid/Post
tpq_24_ans_mean	calculated mean scoreof tpq_24_ans	MEAN(tpq_24_ans)	TPQ/ORCA	Scale	Hospital	Mid/Post
tpq_25_ans_mean	calculated mean score of tpq_25_ans	MEAN(tpq_25_ans)	TPQ/ORCA	Scale	Hospital	Mid/Post
tpq_26_ans_mean	calculated mean score of tpq_26_ans	MEAN(tpq_26_ans)	TPQ/ORCA	Scale	Hospital	Mid/Post
tpq_27_ans_mean	calculated mean score of tpq_27_ans	MEAN(tpq_27_ans)	TPQ/ORCA	Scale	Hospital	Mid/Post
tpq_28_ans_mean	calculated mean score of tpq_28_ans	MEAN(tpq_28_ans)	TPQ/ORCA	Scale	Hospital	Mid/Post
tpq_29_ans_mean	calculated mean score of tpq_29_ans	MEAN(tpq_29_ans)	TPQ/ORCA	Scale	Hospital	Mid/Post
tpq_3_ans_mean	calculated mean score of tpq_3_ans	MEAN(tpq_3_ans)	TPQ/ORCA	Scale	Hospital	Mid/Post
tpq_30_ans_mean	calculated mean score of tpq_30_ans	MEAN(tpq_30_ans)	TPQ/ORCA	Scale	Hospital	Mid/Post
tpq_31_ans_mean	calculated mean score of tpq_31_ans	MEAN(tpq_31_ans)	TPQ/ORCA	Scale	Hospital	Mid/Post
tpq_32_ans_mean	calculated mean score of tpq_32_ans	MEAN(tpq_32_ans)	TPQ/ORCA	Scale	Hospital	Mid/Post
tpq_33_ans_mean	calculated mean score of tpq_33_ans	MEAN(tpq_33_ans)	TPQ/ORCA	Scale	Hospital	Mid/Post
tpq_34_ans_mean	calculated mean score of tpq_34_ans	MEAN(tpq_34_ans)	TPQ/ORCA	Scale	Hospital	Mid/Post
tpq_35_ans_mean	calculated mean score of tpq_35_ans	MEAN(tpq_35_ans)	TPQ/ORCA	Scale	Hospital	Mid/Post
tpq_4_ans_mean	calculated mean score of tpq_4_ans	MEAN(tpq_4_ans)	TPQ/ORCA	Scale	Hospital	Mid/Post
tpq_5_ans_mean	calculated mean score of tpq_5_ans	MEAN(tpq_5_ans)	TPQ/ORCA	Scale	Hospital	Mid/Post
tpq_6_ans_mean	calculated mean score of tpq_6_ans	MEAN(tpq_6_ans)	TPQ/ORCA	Scale	Hospital	Mid/Post
tpq_7_ans_mean	calculated mean score of tpq_7_ans	MEAN(tpq_7_ans)	TPQ/ORCA	Scale	Hospital	Mid/Post
tpq_8_2014_ans_mean	calculated mean score of tpq_8_2014_ans	MEAN(tpq_8_2014_ans)	TPQ/ORCA	Scale	Hospital	Mid/Post
tpq_8_ans_mean	calculated mean score of tpq_8_ans	MEAN(tpq_8_ans)	TPQ/ORCA	Scale	Hospital	Mid/Post
tpq_9_ans_mean	calculated mean score of tpq_9_ans	MEAN(tpq_9_ans	TPQ/ORCA	Scale	Hospital	Mid/Post
tpq_comm	TPQ Communication	tpq_comm=MEAN(tpq_29_ans,tpq_30_ans,tpq_31_ans,tpq_32_ans,tpq_33_ans,tpq_34_ans,tpq_35_ans).	TPQ/ORCA	Scale	Individual	Mid/Post
tpq_comm_mean	calcualated mean of tpq communication questions	MEAN(tpq_comm)	TPQ/ORCA	Scale	Hospital	Mid/Post
tpq_leader	TPQ Leadership	tpq_leader=MEAN(tpq_8_ans,tpq_9_ans,tpq_10_ans,tpq_11_ans,tpq_12_ans,tpq_13_ans,tpq_14_ans).	TPQ/ORCA	Scale	Individual	Mid/Post
tpq_leader_mean	calculated mean of tpq leadership questions	MEAN(tpq_leader)	TPQ/ORCA	Scale	Hospital	Mid/Post
tpq_mutsup	TPQ Mutual Support	tpq_mutsup=MEAN(tpq_22_ans,tpq_23_ans,tpq_25_ans,tpq_25_ans,tpq_26_ans,tpq_27_ans,tpq_28_ans).	TPQ/ORCA	Scale	Individual	Mid/Post
tpq_mutsup_mean	calculated mean of tpq mutual support questions	MEAN(tpq_mutsup)	TPQ/ORCA	Scale	Hospital	Mid/Post
tpq_sitmon	TPQ Situation Monitoring	tpq_sitmon=MEAN(tpq_15_ans,tpq_16_ans,tpq_17_ans,tpq_18_ans,tpq_19_ans,tpq_20_ans,tpq_21_ans).	TPQ/ORCA	Scale	Individual	Mid/Post
tpq_sitmon_mean	calculated mean of tpq situation monitoring questions	MEAN(tpq_sitmon)	TPQ/ORCA	Scale	Hospital	Mid/Post
tpq_teamstruc	TPQ Team Structure	tpq_teamstruc=MEAN(tpq_1_ans,tpq_2_ans,tpq_3_ans,tpq_4_ans,tpq_5_ans,tpq_6_ans,tpq_7_ans).	TPQ/ORCA	Scale	Individual	Mid/Post
tpq_teamstruc_mean	calculated mean of tpq team structure questions	MEAN(tpq_teamstruc)	TPQ/ORCA	Scale	Hospital	Mid/Post
yr1change_mean	calculated mean change from year	MEAN(yr1change)	TPQ/ORCA	scale	Hospital	Mid/Post
pfh_raceother	Other race/ethnicity	Text	PFH	Text	Individual	Post
pfh_Yes	Participation in at one or more post-fall huddles	0=No, 1=Yes	PFH	Nominal	Individual	Post
